# Supplementary material for: Determinants of transthyretin levels and their association with adverse clinical outcomes among UK Biobank participants
Source: Nat Commun. 2024 Jul 23;15:6221. doi: 10.1038/s41467-024-50231-1 (PMC11266646; doi:10.1038/s41467-024-50231-1)
Supplement: Supplementary file 4 — Source Data [file 41467_2024_50231_MOESM4_ESM.xlsx]

## Sheet: Figure_1
male	npx_ttr_levels
0	-0.19905
0	0.07775
1	0.0053
1	-0.07335
0	-0.4914
0	0.1077
1	0.5207
0	-0.73025
0	-0.3026
0	-0.09595
0	0.1665
0	0.1381
1	0.0098
1	0.4679
1	0.2703
1	0.0598
1	-0.81045
1	0.0232
0	0.1363
0	-0.213
0	0.0528
1	-0.0439
1	-0.1279
0	-0.271
0	-0.2219
1	0.25695
0	0.2236
1	-0.4413
1	0.0857
1	0.3099
0	-0.04435
0	0.3169
0	-0.4272
1	-0.09045
0	0.429
0	-0.18315
1	0.1299
0	0.0858
0	0.0119
1	-0.0176
1	0.6382
1	-0.2776
1	0.01405
0	-0.35505
1	0
1	0.20885
0	0.0493
1	0.0599
0	-0.1709
0	-0.0075
1	0.3598
1	-0.06845
1	0.4584
1	0.0237
1	-0.321
0	-0.4132
0	-0.1061
1	-0.1476
0	0.17105
0	-0.072
1	0.25065
1	0.5778
0	-0.169
0	0.0744
1	-0.1441
1	0.0573
0	-0.28165
0	0.2791
0	0.016
0	0.1892
0	-0.0867
0	0.6914
0	0.0417
0	0.1982
1	-0.2264
0	-0.2682
1	-0.0017
0	0.0238
1	-0.2667
0	0.2031
1	0.1357
0	-0.11535
1	0.4708
1	0.0805
1	-0.3955
0	-0.1829
0	-0.1952
0	0.33755
1	-0.0812
1	-0.1069
0	-0.0276
1	0.4032
0	-0.02985
1	-0.3321
0	0.08695
0	0.32155
0	0.2614
1	0.1211
0	-0.0834
0	-0.25785
0	0.45565
1	-0.0714
0	-0.3866
1	-0.2106
0	0.24675
0	0.04725
1	-0.09235
0	0.0158
0	-0.0545
0	-0.1536
0	-0.1434
0	0.0291
1	0.4753
0	-0.1077
0	-0.1811
1	-0.4487
1	-0.3216
0	0.1815
1	-0.2182
1	-0.07955
0	-0.5346
1	0.4266
1	-0.2611
0	-0.2494
1	-0.1011
1	-0.02035
0	-0.4762
1	0.2854
1	0.2175
0	-0.00295
0	-0.1077
0	-0.05085
0	-0.2204
1	-0.1696
0	0.0929
1	0.0425
1	-0.10225
1	-0.0931
1	-0.3347
1	0.3225
1	0.2949
0	0.04025
0	0.0751
0	0.2587
1	0.0075
1	-0.149
0	-0.67135
0	0.1039
1	0.3299
0	-0.2275
0	-0.4201
1	0.1131
0	-0.34175
1	-0.0028
0	-0.2359
1	0.4746
1	0.23995
0	-0.1062
1	-0.0314
1	0.24275
0	-0.3787
1	-0.3814
1	0.084
0	-0.12445
1	0.0361
0	-0.0391
0	-0.1119
1	0.4155
0	0.0617
0	0.0615
0	0.0164
0	-0.3365
1	-0.1242
1	-0.1707
1	-0.0733
0	-0.2205
1	0.1839
0	-0.1739
0	-0.1658
1	0.09505
0	0.1132
1	-0.0153
1	-0.56955
1	0.482
1	-0.1667
0	-0.264
1	0.27815
1	-0.3664
0	-0.3654
0	0.2132
0	-0.3297
1	0.0401
1	0.0206
0	0.0054
1	-0.01305
0	0.0955
0	-0.31375
0	0.01205
1	0.1653
1	0.3134
0	-0.4498
1	0.0903
1	0.28765
1	0.1017
1	0.0037
1	0.1966
0	0.1544
0	0.0528
0	0.48515
1	0.1133
0	-0.0354
1	-0.2693
0	-0.3717
0	0.0342
1	-0.0397
0	0.1026
0	0.04825
1	-0.0846
0	-0.3713
0	-0.2431
1	-0.1112
1	0.4585
1	0.56585
0	0.2427
1	-0.1535
0	0.0963
0	0.1356
0	0.3979
1	-0.0074
0	-0.6566
0	-0.0654
0	-0.1795
1	-0.4631
0	-0.18955
1	0.1199
0	-0.2068
0	-0.3317
0	-0.2987
1	-0.1136
1	-0.095
0	-0.1952
0	0.3533
1	-0.10495
0	-0.243
1	0.5153
1	0.01005
0	0.21845
1	0.4024
1	0.2031
0	0.0526
1	-0.1449
0	0.3172
1	-0.00895
1	0.1329
0	-0.1252
1	0.0592
0	-0.0272
0	-0.1975
0	-0.24685
0	-0.2558
1	0.4901
1	-0.3329
1	0.21715
0	0.0783
0	0.2606
0	-5e-05
0	0.3171
1	0.3074
0	-0.6067
1	0.4796
1	-0.03925
0	-0.0766
0	-0.3353
1	-0.0573
0	0.47025
0	-0.0412
1	0.102
1	0.31615
0	-1.1215
1	-0.1132
1	-0.0269
1	0.1678
0	-0.1203
0	0.1275
0	0.09725
1	-0.46225
1	0.4368
0	-0.055
1	0.1477
0	0.0769
0	-0.14545
0	0.1434
1	0.1829
1	0.06765
1	0.0247
0	0.0865
0	-0.9484
0	0.0877
1	0.0224
1	-0.04375
0	-0.1156
1	0.0219
1	0.2701
1	-0.3079
0	-0.2692
1	0.2502
1	0.0735
0	-0.09135
1	0.3553
1	0.20345
0	0.0936
0	-0.45395
1	0.329
1	0.3252
0	0.2458
1	0.1126
1	0.0166
0	-0.50075
0	-0.4724
1	0.4637
0	0.1059
0	0
1	0.2234
0	0.01865
1	0.0843
1	0.2713
0	-0.12935
1	0.07
0	-0.1855
1	0.0696
0	0.0087
0	-0.3382
0	-0.7097
1	0.5362
0	-0.0675
0	0.0307
0	0.1019
1	-0.1579
0	-0.2037
0	0.0947
1	0.3935
0	-0.0136
0	0.21645
0	0.1471
1	0.3058
0	-0.04145
1	0.0329
1	0.47
0	0.1517
1	0.1087
1	0.4818
0	0.0702
1	0.3688
1	-0.0804
1	-0.4071
1	0.0999
0	0.0831
1	0.34635
1	0.1925
0	-0.1867
0	0.1012
0	-0.3362
0	0.0449
0	-0.4058
1	-0.56265
0	-0.133
0	-0.2321
0	0.0657
0	-0.0706
1	-0.1226
0	-0.207
0	0.0294
1	-0.1666
1	0.7899
0	-0.0324
0	-0.0562
0	-0.1567
1	0.6031
0	-0.2525
0	-0.30975
0	-0.6899
1	0.1901
0	-0.00025
1	0.37015
0	0.0628
0	0.394
0	-0.124
0	-0.1751
0	-0.32505
0	0.00945
0	-0.4553
1	0.3492
1	0.1495
0	-0.3794
1	-0.29865
1	0.1058
1	0.3976
0	0.3066
0	-0.07385
0	0.23185
1	-0.20435
0	0.39765
1	0.126
0	0.02105
0	0.5638
1	0.4004
0	0.156
0	0.0149
1	0.1891
1	0.1644
0	0.4015
1	0.2379
0	-0.3387
0	-0.15225
1	-0.0208
0	-0.2331
1	-0.1602
1	0.2626
1	0.1044
0	0.03965
1	-0.25795
1	0.5975
0	-0.1969
0	0.1709
1	0.3386
1	0.19345
0	0.2507
0	-0.2074
1	0.1574
1	0.0349
1	0.2452
0	-0.3337
1	0.18435
0	0.0391
1	-0.3335
1	-0.0666
1	-0.0476
0	0.1082
1	0.14455
1	0.2062
0	-0.4745
0	-0.2018
0	0.28265
1	0.2553
1	0.0359
0	0.3244
1	0.31405
1	-0.1658
0	-0.2644
1	0.1053
0	-0.1731
0	-0.1778
1	0.4831
0	0.12945
1	0.2696
0	-0.0962
1	0.051
1	0.0342
1	-0.199
0	-0.6134
1	-0.1654
0	-0.5187
1	-0.0168
1	0.3656
1	0.02295
1	-0.2949
0	-0.2426
0	0.1637
0	-0.5204
0	-0.1247
0	-0.0597
1	0
1	0.2897
1	0.17225
0	-0.1592
0	-0.03905
0	-0.4713
0	-0.16145
1	0.0259
1	0.12165
0	-0.4836
0	-0.2716
1	0.4597
1	0.22075
1	-0.0041
0	0.23535
0	-0.0604
0	-0.0715
1	-0.4332
1	0.5367
1	0.3359
1	0.3859
1	-0.1095
1	0.2679
0	0.0298
0	-0.7229
0	0.3504
0	0.1109
0	0.08995
1	0.10885
0	-0.0507
0	-0.2096
0	-0.0123
1	-0.1707
0	0.2188
0	0.00445
1	0.2217
0	0.1087
1	0.1928
1	-0.0668
1	0.1947
0	0.13115
0	0.5009
1	0.2501
1	0.0146
0	0.0499
1	0.4538
0	0.0193
1	0.6871
0	-0.6509
0	-0.0645
1	0.4397
0	0.0521
0	-0.0641
0	-0.0787
1	0.0258
1	0.2147
1	-0.249
0	-0.157
0	-0.2026
1	0.0616
1	0.1778
0	-0.524
0	-0.1354
0	0.36765
1	-0.0319
0	-0.16115
1	0.05295
1	0.0777
0	0.08945
0	-0.0754
0	-0.62365
1	0.0819
0	0.0021
0	-0.12515
0	0.0397
1	0.1924
0	0.2755
1	0.1773
0	-0.1905
1	-0.28
1	0.162
0	0.1319
0	-0.2336
1	0.066
1	-0.0949
0	0.1355
1	0.4466
0	0.0001
1	0.1091
0	0.0175
1	0.4277
1	-0.0107
0	-0.1837
1	0.1833
0	0.1536
0	0.0807
1	-0.1461
0	-0.0241
0	-0.2825
1	0.1673
0	-0.2351
0	-0.3146
0	0.0617
0	-0.25125
1	0.42495
0	0.1934
1	0.1648
0	-0.2989
0	-0.0444
1	0.5595
0	-0.106
0	-0.2692
0	-0.2212
1	-0.18165
1	0.0813
0	0.1483
0	-0.1516
1	0.01655
0	-0.19055
0	-0.0787
0	-0.4232
0	0.3462
1	0.07515
0	-0.60785
1	0.22535
1	0.5653
1	-0.0735
1	-0.154
1	0.3099
1	0.4863
1	0.0485
1	0.27665
1	0.1301
0	-0.7243
0	0.1003
0	-0.2962
0	-0.0162
0	0.4119
0	-0.7166
1	-0.1675
0	-0.09385
1	0.0068
0	-0.4193
0	-0.1402
0	-0.0633
0	-0.1613
0	-0.3941
0	-0.1143
1	0.39415
1	0.0209
0	0.1355
0	-0.0043
1	0.06835
0	-0.5129
1	0.4056
0	0.03565
0	0
1	0.0053
0	0.0865
0	-0.3627
0	0.0673
1	0.191
0	-0.1293
0	0.0103
1	0.3828
1	-0.0958
1	0.33485
1	-0.16125
0	0.1674
1	0.0786
1	0.0993
0	-0.4123
1	-0.00025
0	-0.38445
1	0.1642
1	-0.1226
0	0.2347
0	0.0801
0	-0.2554
1	-0.0296
0	-0.2972
1	0.0145
1	0.0484
1	0.5363
1	-0.13705
1	-0.0446
0	0.2152
0	-0.51875
0	0.3974
0	-0.4827
1	0.2228
1	0.2019
0	-0.4244
1	0.2573
0	0
0	-0.0959
0	-0.3556
1	-0.0706
0	0.3462
1	-0.5361
0	0.0449
1	-0.0017
1	0.4062
0	0.06645
0	0.0552
1	-0.32925
0	-0.0277
0	-0.2784
1	0.2481
1	-0.3301
1	0.1503
1	-0.0595
1	0.6514
0	0.1019
0	0.2126
1	0.186
0	-1.332
1	-0.0901
0	0.1309
0	-0.1943
1	0.269
0	0.0062
0	-0.179
0	-0.0591
0	-0.1779
1	0.2456
0	-0.2835
0	0.2902
1	-0.1413
1	-0.0667
0	-0.2361
1	0.1045
1	0.3478
1	0.0949
0	-0.1111
0	-0.7833
0	0.5865
0	-0.0004
0	-0.22635
0	0.1963
1	-0.0115
0	0.0407
1	-0.169
0	-0.0223
1	0.04
0	-0.7639
0	-0.2784
0	-0.2114
0	0.05415
0	0.38465
0	-0.2074
0	0.04545
0	-0.19605
1	0.2413
0	-0.00025
1	-0.3455
0	0.205
1	0.1861
0	-0.2254
0	0.0326
1	0.0142
1	0.1077
0	-0.8526
0	0.3752
0	-0.3203
1	0.04915
0	-0.6104
1	0.1881
1	0.4371
0	0.1759
0	0.1199
1	0.2629
1	-0.1496
0	-0.4868
0	-0.0334
1	0.2773
1	-0.2523
0	-0.1126
0	-0.1204
0	-0.0196
1	-0.1358
1	0.05895
1	-0.1022
1	-0.356
1	0.5011
1	-0.2455
1	0.072
1	0.2059
1	0.0762
1	0.14365
0	-0.1398
0	-0.2045
0	-0.09135
1	-0.0756
0	0.2518
1	-0.03895
0	-0.4373
0	0.0598
0	0.29855
0	0.003
0	0.23885
1	0.6687
0	-0.378
0	-0.07445
0	-0.3523
0	-0.0117
0	0.2602
0	-0.2012
0	-0.2186
0	-0.28915
0	-0.4756
0	-0.0212
1	0.1648
0	0.50805
1	-0.0071
0	-0.079
1	0.112
1	0.3984
1	-0.3493
0	-0.33165
0	0.3225
0	-0.0494
1	-0.4944
0	-0.0438
1	-0.02645
1	0.264
1	0.0532
0	-0.18175
1	-0.1138
1	-0.1293
0	-0.186
0	-0.1863
0	0.0554
0	0.5124
0	0.2067
1	-0.0808
1	0.0969
0	-0.05255
1	0.0478
0	-0.1145
1	-0.0076
0	-0.3548
0	0.2008
1	0.1437
1	0.2879
1	-0.6579
0	0.35985
1	0.1815
0	-0.1111
1	0.0277
0	-0.37565
1	-0.239
1	0.3127
0	0.19415
0	0.081
1	-0.0664
1	0.1807
1	0.3984
0	-0.2019
1	0.03705
0	-0.5965
1	0.3955
0	0.14345
0	0.1786
1	0.00705
1	0.03135
1	-0.1476
0	0.3239
0	0.0765
0	-0.042
0	-0.54225
0	-0.05315
0	-0.25675
1	-0.2477
0	0.00415
0	0.4975
1	0.23825
0	0.1706
1	0.2318
1	0.0586
0	-0.585
1	-0.0831
0	-0.4902
0	-0.4084
1	-0.0529
0	-0.1117
0	-0.1441
0	-0.2683
0	0.3033
1	0.1233
0	0.0696
0	0.0553
0	0.0782
1	0.2699
0	-0.4219
0	0.0663
0	0.0017
0	0.2851
0	-0.0978
0	0.11515
1	0.0627
0	-0.2527
1	-0.3811
1	-0.6367
0	-0.00025
0	0.5723
0	-0.23155
0	-0.1101
0	-0.3408
1	0.0446
0	0.0162
1	-0.3604
1	0.3562
0	-0.1443
1	0.2625
1	0.1299
0	0.26125
0	-0.048
0	0.3744
0	-0.4202
0	-0.4136
0	0.2079
1	-0.1688
0	-0.33115
0	-0.1333
0	0.7104
0	0.1406
1	0.1191
0	0.1862
0	0.37455
1	0.3049
1	-0.2643
1	0.2137
0	-0.107
0	-0.0657
0	0.10545
1	0.12465
1	0.232
0	0.0062
0	-0.1855
1	0.2161
1	0.063
0	-0.0046
1	0.3845
1	0.2489
1	-0.0096
0	-0.2464
0	-0.159
1	0.0537
0	0.013
0	-0.0094
0	-0.2185
0	-0.35
0	0.1223
1	-0.0669
0	0.0161
0	-0.0035
0	0.0098
1	-0.0882
0	-0.2478
1	0.2637
1	0.2887
0	0.0987
0	0.0572
1	0.02705
0	-0.11145
0	-0.0738
0	-0.2396
1	0.2351
1	0.23095
0	-0.2758
0	-0.3752
1	0.5042
0	-0.1781
0	-0.1559
1	-0.3213
1	-0.0861
1	0.16915
0	-0.2005
0	-0.0174
0	-0.4024
0	0.1537
1	-0.3353
0	-0.3177
1	0.2889
0	-0.0598
1	0.3593
1	0.1098
0	0.06745
0	0.2062
0	-0.6039
0	-0.7454
1	-0.156
1	-0.0625
0	0.2384
0	-0.22265
0	0.1327
1	0.2684
1	0.0785
1	0.0181
0	-0.0044
0	-0.6189
0	0.0722
0	-0.6689
0	-0.2409
0	0.25705
1	0.1127
0	0.3172
0	-0.1939
0	0.1747
0	-0.1205
1	0.0609
0	0.1617
1	0.5281
1	0.0907
1	0.1152
1	-0.1315
1	0.10845
0	-0.2251
0	-0.3587
1	-0.08725
0	0.0086
0	-0.0415
1	-0.5041
1	-0.18305
1	0.20295
1	-0.0055
0	0.0309
0	-0.513
0	-0.208
0	-0.5023
1	0.126
0	0.44725
0	-0.323
1	0.08495
0	0.1451
1	-0.733
1	0.3357
1	-0.1332
1	0.0781
0	-0.3248
1	0.29205
1	-0.19
0	-0.18075
0	0.0139
1	0.60885
0	-0.0074
0	-0.33575
0	0
1	0.2688
0	-0.31845
1	0.205
0	-0.91325
1	0.29835
1	0.0334
1	0.4515
1	-0.1913
0	0.0249
0	-0.12745
0	0.1107
1	0.4285
1	-0.25545
1	-0.0377
0	0.2094
1	0.1884
0	0.3406
0	-0.2258
1	0.1619
0	-0.1613
0	-0.0754
1	0.2959
0	-0.3255
0	0.12685
1	-0.0527
1	-0.05795
1	-0.0339
1	-0.0406
0	-0.1868
0	0.236
0	-0.0335
0	-0.4167
1	-0.0276
0	-0.0449
0	-0.0662
1	0.42935
1	0.7137
0	-0.0394
0	-0.248
1	0.5187
1	-0.3299
0	0.13
0	-0.1364
1	0.3733
0	0.0354
0	0.12625
1	0.1498
0	-0.262
1	0.0852
1	0.0102
1	0.1483
1	0.2167
1	0.30225
1	-0.18395
0	-0.309
0	-0.0373
0	-0.5594
0	-0.0719
0	-0.3068
0	-0.4284
0	-0.00285
0	0
0	0.0397
1	0.4394
1	0.0009
1	-0.1066
0	0.1327
1	-0.2422
0	-0.4171
0	-0.2637
1	0.1679
0	0.3581
0	-0.0153
0	-0.0992
1	0.65885
0	0.11115
1	0.38295
0	-0.1633
1	-0.0321
0	0.30235
0	0.2379
1	0.26675
1	0.2289
0	-0.2601
1	-0.0692
0	-0.1448
0	0.38695
0	-0.46185
1	0.1682
0	-0.0533
1	-0.17585
0	-0.14355
0	-0.0518
1	0.5966
0	0.1619
1	-0.0144
0	-0.3475
0	-0.0254
0	-0.2197
0	-0.0314
1	0.0514
0	-0.3281
1	0.01325
1	0.1156
1	-0.1427
0	0.045
1	0.23985
1	0.163
0	-0.18995
1	0.1326
0	-0.104
1	0.516
0	0.4033
0	-0.3173
0	-0.6853
0	-0.1461
0	-0.09965
1	0.11055
1	0.3799
1	0.1536
0	-0.1533
0	-0.0749
1	-0.2826
0	-0.4809
1	-0.1369
0	-0.369
1	0.1561
1	-0.3611
0	0.0601
0	-0.13045
0	-0.05955
1	0.48665
0	-0.00015
0	-0.3596
1	-0.1751
0	-0.3292
1	-0.0032
0	0.3058
0	-0.041
0	0.1006
0	0.14095
1	-0.1865
0	-0.1975
0	-0.2549
0	-0.1616
1	-0.1237
0	0.0783
0	0.1984
0	0.4599
0	0.29955
0	-0.1366
1	0.0276
1	-0.0222
0	-0.015
1	0.2365
1	0.0598
1	-0.1007
1	-0.0258
0	-0.039
1	-0.2871
0	0.0317
1	-0.1105
1	0.19075
0	-0.0275
0	-0.3052
0	0.0459
0	-0.12905
0	-0.0786
1	-0.3533
1	0.0861
0	-0.05225
0	-0.3508
1	-0.0322
0	-0.1662
0	-0.15075
0	-0.1844
1	0.1265
1	0.2715
1	0.1898
0	-0.5345
0	0.241
0	-0.193
1	-0.0864
1	1.6262
0	-0.4652
0	0.0263
1	-0.3088
1	0.12565
0	0.1496
0	0.0599
0	0.1113
0	0.4267
0	-0.20755
0	0.097
1	0.28
1	-0.1292
1	0.1876
1	0.5646
0	0.18565
1	0.1836
1	-0.0915
0	-0.0309
0	0.02735
1	0.3261
0	-0.4859
0	0.0454
1	0.178
1	0.3619
0	-0.41965
1	0.1708
1	0.3312
1	-0.049
1	0.3555
0	-0.3062
0	0.16
0	-0.2319
0	0.3136
0	-0.4992
0	-0.03255
0	-0.05
0	-0.0459
0	-0.0616
1	0.20205
1	-0.1319
0	0.1784
1	-1.14015
0	-0.4632
1	-0.2148
1	0.0607
1	0.1423
1	0.2053
1	0.14645
0	-0.09815
0	-0.1154
1	-0.0113
0	-0.89595
0	0.2492
0	0.0981
0	-0.4985
0	-0.0795
0	-0.0423
0	0.29845
0	-0.2975
1	0.2792
1	0.2914
1	0.3633
1	0.6394
0	0.308
0	-0.4069
0	0.14
0	0.3131
1	-0.0261
0	-0.2673
1	0.0561
1	0.0749
0	-0.11505
0	-0.31215
1	0.0221
0	-0.4373
1	-0.1903
0	-0.0686
1	0.1909
0	0.2674
0	-0.0883
0	0.1435
1	0.1375
0	-0.079
1	-0.2096
1	0.0369
0	-0.12555
0	-0.1531
1	0.5903
1	0.08655
1	-0.3621
1	0.1407
1	0.1089
0	-0.0891
1	0.3039
1	0.295
1	-0.571
0	0.1033
1	0.0912
0	-0.19615
1	-0.3585
1	-0.0315
1	0.05645
1	-0.0202
1	-0.2224
0	0.1976
1	-0.12805
1	0.2303
0	0.7684
1	0.1555
0	-0.5075
1	-0.0117
1	0.0072
0	-0.0289
0	-0.5891
1	0.1463
0	-0.0757
0	-0.48115
1	0.4235
0	0.6222
0	-0.0927
1	-0.26
1	0.0357
1	-0.1254
0	-0.1937
0	-0.2605
0	-0.0204
1	0.1525
0	-0.356
1	-0.0312
1	-0.028
0	0.1905
0	-0.4439
0	-0.52025
0	-0.392
1	-0.305
0	-0.3919
0	-0.7135
0	0.0259
0	-0.0569
1	-0.1531
0	-0.1473
0	0.1755
0	-0.076
1	0.26425
1	0.1612
1	-0.0991
0	-0.2378
1	-0.1226
1	0.3348
0	-0.0505
1	0.41945
0	0.3176
0	-0.5857
0	-0.6468
0	0.0964
1	0.7448
0	-0.401
1	-0.266
0	-0.0379
0	-0.0083
0	-0.0309
1	0.0619
0	0.1473
1	-0.1092
0	-0.08395
1	0.194
0	-0.2089
0	0.068
0	0.1305
0	0.0594
0	-0.1382
0	-0.3666
1	-0.0789
0	-0.40805
0	0.273
1	-0.3893
0	-0.3432
1	-0.3095
1	0.1654
0	-0.1776
0	-0.1354
1	-0.0504
0	-0.4183
0	-0.3254
1	0.1067
0	-0.1429
1	0.17545
0	0.2855
1	0.08085
0	-0.3375
0	-0.397
1	0.10055
0	-0.9948
0	0.2
0	-0.1732
0	0.0507
1	0.2922
1	0.0586
0	-0.1282
0	-0.1984
1	0.00125
1	0.232
0	-0.1619
1	0.7301
1	-0.2567
0	-0.1592
1	0.1984
0	-0.0802
0	0.1661
0	-0.13905
1	0.0569
0	0.02005
0	-0.2975
0	0.276
0	-0.1376
0	-0.1471
0	-0.2031
0	-0.6201
1	0.1079
1	-0.1114
0	-0.0823
0	-0.3033
1	0.1275
0	-0.334
0	-0.6242
1	0.4203
1	0.2767
0	-0.208
0	-0.2911
1	0.2788
1	0.3825
0	-0.1039
1	-0.30385
0	-0.45335
1	0.2281
0	-0.064
0	0.0748
1	0.1643
1	0.519
1	-0.116
1	0.5499
1	-0.2376
0	-0.00385
1	0.0439
0	-0.04635
0	0.1355
1	0.2101
0	0.0137
0	-0.7194
1	0.4705
1	0.2996
0	-0.48745
1	0.0972
1	0.24595
1	-0.0775
1	0.1046
0	0.0289
0	-0.08505
0	-0.588
0	-0.0985
1	0.4598
1	0.21375
0	-0.3854
1	0.08525
1	0.0258
0	0.1077
0	-0.27805
1	-0.16695
1	0.5062
1	-0.4403
1	0.11055
0	0.114
1	0.2903
0	-0.4173
1	0.0531
1	-0.2153
1	0.3387
1	0.3616
0	-0.2609
0	-0.23315
1	0.0164
0	-0.2728
1	0.4651
1	0.4478
1	0.06395
0	-0.43135
1	0.2425
1	-0.6481
1	-0.3467
1	0.1827
0	0.1167
1	0.2878
0	-0.34735
1	0.22345
1	0.1651
0	-0.21305
0	-0.4799
0	-0.2229
1	-0.1336
0	-0.14
0	0.1923
0	-0.27925
0	-0.0457
0	-0.0774
0	-0.1702
0	-0.2825
0	-0.1599
0	0.315
0	-0.2851
0	-0.4416
1	0.173
1	0.3797
0	-0.1754
0	-0.17255
0	0.0117
0	-0.13855
1	0.3212
1	0.2545
0	0.0825
0	0.3308
1	0.5332
0	0.3329
0	0.14405
1	0.12255
0	-0.3411
0	-0.0456
1	0.2506
0	-0.1004
0	0.0988
0	0.1093
0	0.0667
1	0.2384
1	0.09165
1	0.0951
0	0.333
0	-0.4307
1	0.0348
1	0.21615
0	-0.121
0	-0.0765
0	0.2035
0	-0.1325
1	-0.0697
1	0.06915
0	-0.46885
0	0.5529
0	0.3234
0	0.0063
1	0.23595
0	-0.4091
1	0.03195
1	0.0898
0	-0.04585
0	-0.2869
0	0.0439
0	-0.33955
1	-0.0153
1	-0.0544
0	-0.0845
1	0.3223
1	0.3138
1	0.4549
0	0.1878
0	0.1828
0	-0.0493
1	0.7228
0	-0.2226
1	-0.0317
0	-0.2942
1	-0.0357
1	0.2793
0	-0.43055
0	0.2128
1	0.0331
0	0.136
1	0.1514
1	0.2372
1	0.1086
0	-0.2055
1	-0.1658
0	0.2502
0	-0.3112
1	0.25275
0	0.2047
0	0.212
1	0.1657
0	0.16745
1	0.3502
1	0.30795
1	-0.6155
0	-0.027
1	-0.0106
1	0.12055
0	-0.1311
1	0.2514
0	-0.387
0	-0.2532
0	0.106
0	-0.4543
0	-0.00895
0	0.21165
1	-0.0205
1	-0.00815
1	0.2191
0	0.04375
1	-0.0995
1	0
0	0.1724
0	0.1177
0	-0.205
0	0.1198
0	-0.0133
1	0.05475
0	0.388
1	-0.13395
1	0.2205
1	0.0525
0	-0.1112
0	-0.353
0	0.2523
1	0.2777
0	-0.0264
0	0.3997
1	0.08475
0	-0.308
0	-0.4454
0	-0.0547
0	-0.6698
0	-0.03855
1	0.3447
1	0.3051
0	-0.0871
1	-0.2575
0	-0.104
1	0
0	-0.4038
0	-0.1872
1	-0.2442
1	0.3659
0	-0.0646
0	-0.19545
1	0.12
1	0.4182
0	-0.3327
0	-0.08225
0	0.1235
1	0.3125
1	0.19565
0	0.09415
0	0
0	0.17405
1	-0.5296
0	-0.00795
0	-0.2387
1	-0.07645
0	-0.6062
0	-0.0932
0	-0.1637
0	-0.36635
0	0.7779
0	0.1272
1	0.1945
1	0.1217
0	0.0357
0	-0.25
1	0.031
1	0.1968
0	-0.33435
0	-0.3361
1	-0.0085
1	-0.061
0	-0.1065
1	0.2613
0	-0.1016
0	-0.0574
1	0.1399
1	-0.37395
0	-0.0084
0	0.2948
1	0.1368
1	0.2277
1	-0.4074
0	0.0767
1	0.2983
1	0.1154
1	-0.166
0	-0.63
1	0.23835
0	0.2887
1	0.06475
0	0.21825
1	-0.2227
1	-0.1258
1	-0.0969
1	-0.0191
1	0.2351
1	-0.068
1	0.536
1	0.0722
0	0.5479
1	-0.3738
1	0.3885
1	-0.0036
0	0.3417
0	-0.1338
1	0.1235
0	0.2532
1	0.2884
1	-0.6937
0	-0.0609
0	-0.3279
1	0.2983
1	-0.1663
1	-0.1408
0	-0.2984
0	-0.0704
0	-0.013
0	0.25475
0	0.5662
0	0.2352
1	-0.14715
1	-0.0649
0	-0.23985
0	-0.0811
0	0.05775
0	-0.4044
0	-0.1377
1	-0.0034
0	-0.1004
1	-0.2998
0	-0.0946
1	-0.3052
1	-0.0518
0	-0.3295
1	0.0801
1	0.1015
0	-0.205
1	0.3946
0	0.0015
0	0.1206
0	-0.2795
0	-0.5873
0	-0.15475
0	0.17785
1	-0.4447
1	0.3115
1	0.16515
1	-0.15
1	0.2448
0	-0.1233
0	-0.1081
1	-0.1662
0	0.1251
1	0.0549
0	0.0088
1	-0.1462
1	0.1553
0	0.1259
1	0.0732
1	0.1575
0	-0.0441
1	0.5464
0	0.35805
1	0.41295
1	-0.1091
0	-0.5006
0	-0.0099
1	-0.31845
1	0.2797
1	-0.12135
0	0.2503
0	-0.3692
0	-0.0489
0	-0.5216
1	-0.1397
0	-0.4223
1	0.1697
0	0.5113
0	-0.3469
0	0.1035
0	0.3527
0	-0.07075
1	0.30645
1	-0.10335
1	0.13495
0	-0.2227
0	-0.06295
0	-0.0052
0	-0.0393
0	0
0	0.08685
0	-0.118
1	-0.18905
0	-0.5903
1	0.5938
1	0.15485
1	0.4017
0	-0.2026
0	-0.0532
1	0.271
1	-0.07745
0	-0.3913
1	-0.5475
1	0.2472
0	0.07815
1	0.1178
1	0.2328
1	0.0942
0	-0.148
0	-0.2962
1	-0.12765
0	-0.3884
0	0.0785
0	-0.3337
1	0.2399
1	-0.02745
0	0.2511
0	0.3116
1	0.0685
0	0.0775
1	0.4659
0	-0.1152
0	-0.2352
1	0.0999
1	0.12445
1	0.2885
0	0.0454
1	-0.12645
1	0.098
1	0.5812
1	-0.44175
1	0.1349
1	0.3832
0	-0.2122
0	0.12185
0	-0.02895
0	0.39385
1	0.08155
1	0.2065
1	0.0215
0	-0.1148
0	-0.0709
1	0.17475
1	-0.0886
0	0.0818
1	-0.4749
1	0.0973
0	0.008
0	0.1649
0	-0.43895
1	0.0038
0	-0.938
0	-1.1906
1	0.1645
0	-0.2374
0	-0.0211
1	0.043
1	0.22605
1	-0.1122
1	0.0282
1	-0.0917
0	-0.5842
0	-0.0057
1	0.26835
0	-0.02165
0	-0.09525
0	-0.26785
1	-0.4076
1	0.0891
1	0.3232
0	0.0619
0	0.2357
1	-0.0212
0	-0.1037
1	0.23125
1	0.1803
1	0.27725
1	-0.2246
0	-0.04805
1	-0.0911
1	0.1558
0	0.1542
1	-0.1151
1	-0.6391
0	0
1	-0.1662
1	0.2339
1	-0.4493
1	0.14215
0	0.1116
0	0.1071
0	0.2126
1	0.4289
1	0.2626
0	-0.0009
1	-0.018
0	0.0238
1	0.233
0	-0.1353
1	-0.0994
1	-0.0729
1	-0.0899
0	-0.1712
1	0.13465
1	0.2152
0	-0.0668
1	0.3967
1	-0.09
0	-0.188
1	0.2746
1	0.2324
0	-0.0071
0	0.1945
0	-0.2651
0	-0.1888
0	0.0727
0	0.25675
0	0.462
1	0.2009
0	-0.0042
1	-0.3065
0	-0.6305
1	0.15525
0	0.2812
0	-0.28745
0	-0.04555
1	-0.251
0	-0.49715
0	-0.1648
0	-0.27665
0	0.07
0	0.0422
0	-0.1607
1	0.3261
1	-0.1913
0	0.0458
0	0.0917
0	-0.1972
1	-0.2228
0	0.46185
0	-0.1256
0	-0.4712
1	0.0776
0	0.2826
1	0.2314
1	0.13365
1	-0.1225
0	0.0591
0	0.0406
0	-0.17015
0	0.1881
1	0.23065
0	-0.2416
1	-0.2337
0	-0.3595
0	-0.39555
0	-0.0615
0	-0.3079
1	-0.0903
0	-0.2089
1	0.2194
1	0.4085
0	-0.25385
1	-0.00075
0	0.00055
0	-0.10545
0	-0.0931
1	-0.1774
0	-0.4785
1	0.1687
1	0.2782
0	-0.3056
0	-0.23685
0	0.0265
0	0.02955
1	-0.2634
0	-0.2112
1	-0.0041
1	0.1622
1	-0.0326
1	0.1072
1	0.1112
1	0.75325
0	0.1565
1	0.57295
0	-0.1474
1	-0.1654
0	0.0009
1	0.1092
0	0.2023
1	0.1574
0	-0.258
1	0.32015
0	0.3009
0	-0.261
[truncated: 33,207 more rows]

## Sheet: Figure_2
v142I_carrier	npx_ttr_levels
0	-0.19905
0	0.07775
0	0.0053
0	-0.07335
0	-0.4914
0	0.1077
0	0.5207
0	-0.73025
0	-0.3026
0	-0.09595
0	0.1665
0	0.1381
0	0.0098
0	0.4679
0	0.2703
0	0.0598
0	-0.81045
0	0.0232
0	0.1363
0	-0.213
0	0.0528
0	-0.0439
0	-0.1279
0	-0.271
0	-0.2219
0	0.25695
0	0.2236
0	-0.4413
0	0.0857
0	0.3099
0	-0.04435
0	0.3169
0	-0.4272
0	-0.09045
0	0.429
1	-0.18315
0	0.1299
0	0.0858
0	0.0119
0	-0.0176
0	0.6382
0	-0.2776
0	0.01405
0	-0.35505
0	0
0	0.20885
0	0.0493
0	0.0599
0	-0.1709
0	-0.0075
0	0.3598
0	-0.06845
0	0.4584
0	0.0237
0	-0.321
0	-0.4132
0	-0.1061
0	-0.1476
0	0.17105
0	-0.072
0	0.25065
0	0.5778
0	-0.169
0	0.0744
0	-0.1441
0	0.0573
0	-0.28165
0	0.2791
0	0.016
0	0.1892
0	-0.0867
0	0.6914
0	0.0417
0	0.1982
0	-0.2264
0	-0.2682
0	-0.0017
0	0.0238
0	-0.2667
0	0.2031
0	0.1357
0	-0.11535
0	0.4708
0	0.0805
0	-0.3955
0	-0.1829
0	-0.1952
0	0.33755
0	-0.0812
0	-0.1069
0	-0.0276
0	0.4032
0	-0.02985
0	-0.3321
0	0.08695
0	0.32155
0	0.2614
0	0.1211
0	-0.0834
0	-0.25785
0	0.45565
0	-0.0714
0	-0.3866
0	-0.2106
0	0.24675
0	0.04725
0	-0.09235
0	0.0158
0	-0.0545
0	-0.1536
0	-0.1434
0	0.0291
0	0.4753
0	-0.1077
0	-0.1811
0	-0.4487
0	-0.3216
0	0.1815
0	-0.2182
0	-0.07955
0	-0.5346
0	0.4266
0	-0.2611
0	-0.2494
0	-0.1011
0	-0.02035
0	-0.4762
0	0.2854
0	0.2175
0	-0.00295
0	-0.1077
0	-0.05085
0	-0.2204
0	-0.1696
0	0.0929
0	0.0425
0	-0.10225
0	-0.0931
0	-0.3347
0	0.3225
0	0.2949
0	0.04025
0	0.0751
0	0.2587
0	0.0075
0	-0.149
0	-0.67135
0	0.1039
0	0.3299
0	-0.2275
0	-0.4201
0	0.1131
0	-0.34175
0	-0.0028
0	-0.2359
0	0.4746
0	0.23995
0	-0.1062
0	-0.0314
0	0.24275
0	-0.3787
0	-0.3814
0	0.084
0	-0.12445
0	0.0361
0	-0.0391
0	-0.1119
0	0.4155
0	0.0617
0	0.0615
0	0.0164
0	-0.3365
0	-0.1242
0	-0.1707
0	-0.0733
0	-0.2205
0	0.1839
0	-0.1739
0	-0.1658
0	0.09505
0	0.1132
0	-0.0153
0	-0.56955
0	0.482
0	-0.1667
0	-0.264
0	0.27815
0	-0.3664
0	-0.3654
0	0.2132
0	-0.3297
0	0.0401
0	0.0206
0	0.0054
0	-0.01305
0	0.0955
0	-0.31375
0	0.01205
0	0.1653
0	0.3134
0	-0.4498
0	0.0903
0	0.28765
0	0.1017
0	0.0037
0	0.1966
0	0.1544
0	0.0528
0	0.48515
0	0.1133
0	-0.0354
0	-0.2693
0	-0.3717
0	0.0342
0	-0.0397
0	0.1026
0	0.04825
0	-0.0846
0	-0.3713
0	-0.2431
0	-0.1112
0	0.4585
0	0.56585
0	0.2427
0	-0.1535
0	0.0963
0	0.1356
0	0.3979
0	-0.0074
0	-0.6566
0	-0.0654
0	-0.1795
0	-0.4631
0	-0.18955
0	0.1199
0	-0.2068
0	-0.3317
0	-0.2987
0	-0.1136
0	-0.095
0	-0.1952
0	0.3533
0	-0.10495
0	-0.243
0	0.5153
0	0.01005
0	0.21845
0	0.4024
0	0.2031
0	0.0526
0	-0.1449
0	0.3172
0	-0.00895
0	0.1329
0	-0.1252
0	0.0592
0	-0.0272
0	-0.1975
0	-0.24685
0	-0.2558
0	0.4901
0	-0.3329
0	0.21715
0	0.0783
0	0.2606
0	-5e-05
0	0.3171
0	0.3074
0	-0.6067
0	0.4796
0	-0.03925
0	-0.0766
0	-0.3353
0	-0.0573
0	0.47025
0	-0.0412
0	0.102
0	0.31615
0	-1.1215
0	-0.1132
0	-0.0269
0	0.1678
0	-0.1203
0	0.1275
0	0.09725
0	-0.46225
0	0.4368
0	-0.055
0	0.1477
0	0.0769
0	-0.14545
0	0.1434
0	0.1829
0	0.06765
0	0.0247
0	0.0865
0	-0.9484
0	0.0877
0	0.0224
0	-0.04375
0	-0.1156
0	0.0219
0	0.2701
0	-0.3079
0	-0.2692
0	0.2502
0	0.0735
0	-0.09135
0	0.3553
0	0.20345
0	0.0936
0	-0.45395
0	0.329
0	0.3252
0	0.2458
0	0.1126
0	0.0166
0	-0.50075
0	-0.4724
0	0.4637
0	0.1059
0	0
0	0.2234
0	0.01865
0	0.0843
0	0.2713
0	-0.12935
0	0.07
0	-0.1855
0	0.0696
0	0.0087
0	-0.3382
0	-0.7097
0	0.5362
0	-0.0675
0	0.0307
0	0.1019
0	-0.1579
0	-0.2037
0	0.0947
0	0.3935
0	-0.0136
0	0.21645
0	0.1471
0	0.3058
0	-0.04145
0	0.0329
0	0.47
0	0.1517
0	0.1087
0	0.4818
0	0.0702
0	0.3688
0	-0.0804
0	-0.4071
0	0.0999
0	0.0831
0	0.34635
0	0.1925
0	-0.1867
0	0.1012
0	-0.3362
0	0.0449
0	-0.4058
0	-0.56265
0	-0.133
0	-0.2321
0	0.0657
0	-0.0706
0	-0.1226
0	-0.207
0	0.0294
0	-0.1666
0	0.7899
0	-0.0324
0	-0.0562
0	-0.1567
0	0.6031
0	-0.2525
0	-0.30975
0	-0.6899
0	0.1901
0	-0.00025
0	0.37015
0	0.0628
0	0.394
0	-0.124
0	-0.1751
0	-0.32505
0	0.00945
0	-0.4553
0	0.3492
0	0.1495
0	-0.3794
0	-0.29865
0	0.1058
0	0.3976
0	0.3066
0	-0.07385
0	0.23185
0	-0.20435
0	0.39765
0	0.126
0	0.02105
0	0.5638
0	0.4004
0	0.156
0	0.0149
0	0.1891
0	0.1644
0	0.4015
0	0.2379
0	-0.3387
0	-0.15225
0	-0.0208
0	-0.2331
0	-0.1602
0	0.2626
0	0.1044
0	0.03965
0	-0.25795
0	0.5975
0	-0.1969
0	0.1709
0	0.3386
0	0.19345
0	0.2507
0	-0.2074
0	0.1574
0	0.0349
0	0.2452
0	-0.3337
0	0.18435
0	0.0391
0	-0.3335
0	-0.0666
0	-0.0476
0	0.1082
0	0.14455
0	0.2062
0	-0.4745
0	-0.2018
0	0.28265
0	0.2553
0	0.0359
0	0.3244
0	0.31405
0	-0.1658
0	-0.2644
0	0.1053
0	-0.1731
0	-0.1778
0	0.4831
0	0.12945
0	0.2696
0	-0.0962
0	0.051
0	0.0342
0	-0.199
0	-0.6134
0	-0.1654
0	-0.5187
0	-0.0168
0	0.3656
0	0.02295
0	-0.2949
0	-0.2426
0	0.1637
0	-0.5204
0	-0.1247
0	-0.0597
0	0
0	0.2897
0	0.17225
0	-0.1592
0	-0.03905
0	-0.4713
0	-0.16145
0	0.0259
0	0.12165
0	-0.4836
0	-0.2716
0	0.4597
0	0.22075
0	-0.0041
0	0.23535
0	-0.0604
0	-0.0715
0	-0.4332
0	0.5367
0	0.3359
0	0.3859
0	-0.1095
0	0.2679
0	0.0298
0	-0.7229
0	0.3504
0	0.1109
0	0.08995
0	0.10885
0	-0.0507
0	-0.2096
0	-0.0123
0	-0.1707
0	0.2188
0	0.00445
0	0.2217
0	0.1087
0	0.1928
0	-0.0668
0	0.1947
0	0.13115
0	0.5009
0	0.2501
0	0.0146
0	0.0499
0	0.4538
0	0.0193
0	0.6871
0	-0.6509
0	-0.0645
0	0.4397
0	0.0521
0	-0.0641
0	-0.0787
0	0.0258
0	0.2147
0	-0.249
0	-0.157
0	-0.2026
0	0.0616
0	0.1778
0	-0.524
0	-0.1354
0	0.36765
0	-0.0319
0	-0.16115
0	0.05295
0	0.0777
0	0.08945
0	-0.0754
0	-0.62365
0	0.0819
0	0.0021
0	-0.12515
0	0.0397
0	0.1924
0	0.2755
0	0.1773
0	-0.1905
0	-0.28
0	0.162
0	0.1319
0	-0.2336
0	0.066
0	-0.0949
0	0.1355
0	0.4466
0	0.0001
0	0.1091
0	0.0175
0	0.4277
0	-0.0107
0	-0.1837
0	0.1833
0	0.1536
0	0.0807
0	-0.1461
0	-0.0241
0	-0.2825
0	0.1673
0	-0.2351
0	-0.3146
0	0.0617
0	-0.25125
0	0.42495
0	0.1934
0	0.1648
0	-0.2989
0	-0.0444
0	0.5595
0	-0.106
0	-0.2692
0	-0.2212
0	-0.18165
0	0.0813
0	0.1483
0	-0.1516
0	0.01655
0	-0.19055
0	-0.0787
0	-0.4232
0	0.3462
0	0.07515
0	-0.60785
0	0.22535
0	0.5653
0	-0.0735
0	-0.154
0	0.3099
0	0.4863
0	0.0485
0	0.27665
0	0.1301
0	-0.7243
0	0.1003
0	-0.2962
0	-0.0162
0	0.4119
0	-0.7166
0	-0.1675
0	-0.09385
0	0.0068
0	-0.4193
0	-0.1402
0	-0.0633
0	-0.1613
0	-0.3941
0	-0.1143
0	0.39415
0	0.0209
0	0.1355
0	-0.0043
0	0.06835
0	-0.5129
0	0.4056
0	0.03565
0	0
0	0.0053
0	0.0865
0	-0.3627
0	0.0673
0	0.191
0	-0.1293
0	0.0103
0	0.3828
0	-0.0958
0	0.33485
0	-0.16125
0	0.1674
0	0.0786
0	0.0993
0	-0.4123
0	-0.00025
0	-0.38445
0	0.1642
0	-0.1226
0	0.2347
0	0.0801
0	-0.2554
0	-0.0296
0	-0.2972
0	0.0145
0	0.0484
0	0.5363
0	-0.13705
0	-0.0446
0	0.2152
0	-0.51875
0	0.3974
0	-0.4827
0	0.2228
0	0.2019
0	-0.4244
0	0.2573
0	0
0	-0.0959
0	-0.3556
0	-0.0706
0	0.3462
0	-0.5361
0	0.0449
0	-0.0017
0	0.4062
0	0.06645
0	0.0552
0	-0.32925
0	-0.0277
0	-0.2784
0	0.2481
0	-0.3301
0	0.1503
0	-0.0595
0	0.6514
0	0.1019
0	0.2126
0	0.186
0	-1.332
0	-0.0901
0	0.1309
0	-0.1943
0	0.269
0	0.0062
0	-0.179
0	-0.0591
0	-0.1779
0	0.2456
0	-0.2835
0	0.2902
0	-0.1413
0	-0.0667
0	-0.2361
0	0.1045
0	0.3478
0	0.0949
0	-0.1111
0	-0.7833
0	0.5865
0	-0.0004
0	-0.22635
0	0.1963
0	-0.0115
0	0.0407
0	-0.169
0	-0.0223
0	0.04
0	-0.7639
0	-0.2784
0	-0.2114
0	0.05415
0	0.38465
0	-0.2074
0	0.04545
0	-0.19605
0	0.2413
0	-0.00025
0	-0.3455
0	0.205
0	0.1861
0	-0.2254
0	0.0326
0	0.0142
0	0.1077
0	-0.8526
0	0.3752
0	-0.3203
0	0.04915
0	-0.6104
0	0.1881
0	0.4371
0	0.1759
0	0.1199
0	0.2629
0	-0.1496
0	-0.4868
0	-0.0334
0	0.2773
0	-0.2523
0	-0.1126
0	-0.1204
0	-0.0196
0	-0.1358
0	0.05895
0	-0.1022
0	-0.356
0	0.5011
0	-0.2455
0	0.072
0	0.2059
0	0.0762
0	0.14365
0	-0.1398
0	-0.2045
0	-0.09135
0	-0.0756
0	0.2518
0	-0.03895
0	-0.4373
0	0.0598
0	0.29855
0	0.003
0	0.23885
0	0.6687
0	-0.378
0	-0.07445
0	-0.3523
0	-0.0117
0	0.2602
0	-0.2012
0	-0.2186
0	-0.28915
0	-0.4756
0	-0.0212
0	0.1648
0	0.50805
0	-0.0071
0	-0.079
0	0.112
0	0.3984
0	-0.3493
0	-0.33165
0	0.3225
0	-0.0494
0	-0.4944
0	-0.0438
0	-0.02645
0	0.264
0	0.0532
0	-0.18175
0	-0.1138
0	-0.1293
0	-0.186
0	-0.1863
0	0.0554
0	0.5124
0	0.2067
0	-0.0808
0	0.0969
0	-0.05255
0	0.0478
0	-0.1145
0	-0.0076
0	-0.3548
0	0.2008
0	0.1437
0	0.2879
0	-0.6579
0	0.35985
0	0.1815
0	-0.1111
0	0.0277
0	-0.37565
0	-0.239
0	0.3127
0	0.19415
0	0.081
0	-0.0664
0	0.1807
0	0.3984
0	-0.2019
0	0.03705
0	-0.5965
0	0.3955
0	0.14345
0	0.1786
0	0.00705
0	0.03135
0	-0.1476
0	0.3239
0	0.0765
0	-0.042
0	-0.54225
0	-0.05315
0	-0.25675
0	-0.2477
0	0.00415
0	0.4975
0	0.23825
0	0.1706
0	0.2318
0	0.0586
0	-0.585
0	-0.0831
0	-0.4902
0	-0.4084
0	-0.0529
0	-0.1117
0	-0.1441
0	-0.2683
0	0.3033
0	0.1233
0	0.0696
0	0.0553
0	0.0782
0	0.2699
0	-0.4219
0	0.0663
0	0.0017
0	0.2851
0	-0.0978
0	0.11515
0	0.0627
0	-0.2527
0	-0.3811
0	-0.6367
0	-0.00025
0	0.5723
0	-0.23155
0	-0.1101
0	-0.3408
0	0.0446
0	0.0162
0	-0.3604
0	0.3562
0	-0.1443
0	0.2625
0	0.1299
0	0.26125
0	-0.048
0	0.3744
0	-0.4202
0	-0.4136
0	0.2079
0	-0.1688
0	-0.33115
0	-0.1333
0	0.7104
0	0.1406
0	0.1191
0	0.1862
0	0.37455
0	0.3049
0	-0.2643
0	0.2137
0	-0.107
0	-0.0657
0	0.10545
0	0.12465
0	0.232
0	0.0062
0	-0.1855
0	0.2161
0	0.063
0	-0.0046
0	0.3845
0	0.2489
0	-0.0096
0	-0.2464
0	-0.159
0	0.0537
0	0.013
0	-0.0094
0	-0.2185
0	-0.35
0	0.1223
0	-0.0669
0	0.0161
0	-0.0035
0	0.0098
0	-0.0882
0	-0.2478
0	0.2637
0	0.2887
0	0.0987
0	0.0572
0	0.02705
0	-0.11145
0	-0.0738
0	-0.2396
0	0.2351
0	0.23095
0	-0.2758
0	-0.3752
0	0.5042
0	-0.1781
0	-0.1559
0	-0.3213
0	-0.0861
0	0.16915
0	-0.2005
0	-0.0174
0	-0.4024
0	0.1537
0	-0.3353
0	-0.3177
0	0.2889
0	-0.0598
0	0.3593
0	0.1098
0	0.06745
0	0.2062
0	-0.6039
0	-0.7454
0	-0.156
0	-0.0625
0	0.2384
0	-0.22265
0	0.1327
0	0.2684
0	0.0785
0	0.0181
0	-0.0044
0	-0.6189
0	0.0722
0	-0.6689
0	-0.2409
0	0.25705
0	0.1127
0	0.3172
0	-0.1939
0	0.1747
0	-0.1205
0	0.0609
0	0.1617
0	0.5281
0	0.0907
0	0.1152
0	-0.1315
0	0.10845
0	-0.2251
0	-0.3587
0	-0.08725
0	0.0086
0	-0.0415
0	-0.5041
0	-0.18305
0	0.20295
0	-0.0055
0	0.0309
0	-0.513
0	-0.208
0	-0.5023
0	0.126
0	0.44725
0	-0.323
0	0.08495
0	0.1451
0	-0.733
0	0.3357
0	-0.1332
0	0.0781
0	-0.3248
0	0.29205
0	-0.19
0	-0.18075
0	0.0139
0	0.60885
0	-0.0074
0	-0.33575
0	0
0	0.2688
0	-0.31845
0	0.205
0	-0.91325
0	0.29835
0	0.0334
0	0.4515
0	-0.1913
0	0.0249
0	-0.12745
0	0.1107
0	0.4285
0	-0.25545
0	-0.0377
0	0.2094
0	0.1884
0	0.3406
0	-0.2258
0	0.1619
0	-0.1613
0	-0.0754
0	0.2959
0	-0.3255
0	0.12685
0	-0.0527
0	-0.05795
0	-0.0339
0	-0.0406
0	-0.1868
0	0.236
0	-0.0335
0	-0.4167
0	-0.0276
0	-0.0449
0	-0.0662
0	0.42935
0	0.7137
0	-0.0394
0	-0.248
0	0.5187
0	-0.3299
0	0.13
0	-0.1364
0	0.3733
0	0.0354
0	0.12625
0	0.1498
0	-0.262
0	0.0852
0	0.0102
0	0.1483
0	0.2167
0	0.30225
0	-0.18395
0	-0.309
0	-0.0373
0	-0.5594
0	-0.0719
0	-0.3068
0	-0.4284
0	-0.00285
0	0
0	0.0397
0	0.4394
0	0.0009
0	-0.1066
0	0.1327
0	-0.2422
0	-0.4171
0	-0.2637
0	0.1679
0	0.3581
0	-0.0153
0	-0.0992
0	0.65885
0	0.11115
0	0.38295
0	-0.1633
0	-0.0321
0	0.30235
0	0.2379
0	0.26675
0	0.2289
0	-0.2601
0	-0.0692
0	-0.1448
0	0.38695
0	-0.46185
0	0.1682
0	-0.0533
0	-0.17585
0	-0.14355
0	-0.0518
0	0.5966
0	0.1619
0	-0.0144
0	-0.3475
0	-0.0254
0	-0.2197
0	-0.0314
0	0.0514
0	-0.3281
0	0.01325
0	0.1156
0	-0.1427
0	0.045
0	0.23985
0	0.163
0	-0.18995
0	0.1326
0	-0.104
0	0.516
0	0.4033
0	-0.3173
0	-0.6853
0	-0.1461
0	-0.09965
0	0.11055
0	0.3799
0	0.1536
0	-0.1533
0	-0.0749
0	-0.2826
0	-0.4809
0	-0.1369
0	-0.369
0	0.1561
0	-0.3611
0	0.0601
0	-0.13045
0	-0.05955
0	0.48665
0	-0.00015
0	-0.3596
0	-0.1751
0	-0.3292
0	-0.0032
0	0.3058
0	-0.041
0	0.1006
0	0.14095
0	-0.1865
0	-0.1975
0	-0.2549
0	-0.1616
0	-0.1237
0	0.0783
0	0.1984
0	0.4599
0	0.29955
0	-0.1366
0	0.0276
0	-0.0222
0	-0.015
0	0.2365
0	0.0598
0	-0.1007
0	-0.0258
0	-0.039
0	-0.2871
0	0.0317
0	-0.1105
0	0.19075
0	-0.0275
0	-0.3052
0	0.0459
0	-0.12905
0	-0.0786
0	-0.3533
0	0.0861
0	-0.05225
0	-0.3508
0	-0.0322
0	-0.1662
0	-0.15075
0	-0.1844
0	0.1265
0	0.2715
0	0.1898
0	-0.5345
0	0.241
0	-0.193
0	-0.0864
0	1.6262
0	-0.4652
0	0.0263
0	-0.3088
0	0.12565
0	0.1496
0	0.0599
0	0.1113
0	0.4267
0	-0.20755
0	0.097
0	0.28
0	-0.1292
0	0.1876
0	0.5646
0	0.18565
0	0.1836
0	-0.0915
0	-0.0309
0	0.02735
0	0.3261
0	-0.4859
0	0.0454
0	0.178
0	0.3619
0	-0.41965
0	0.1708
0	0.3312
0	-0.049
0	0.3555
0	-0.3062
0	0.16
0	-0.2319
0	0.3136
0	-0.4992
0	-0.03255
0	-0.05
0	-0.0459
0	-0.0616
0	0.20205
0	-0.1319
0	0.1784
0	-1.14015
0	-0.4632
0	-0.2148
0	0.0607
0	0.1423
0	0.2053
0	0.14645
0	-0.09815
0	-0.1154
0	-0.0113
0	-0.89595
0	0.2492
0	0.0981
0	-0.4985
0	-0.0795
0	-0.0423
0	0.29845
0	-0.2975
0	0.2792
0	0.2914
0	0.3633
0	0.6394
0	0.308
0	-0.4069
0	0.14
0	0.3131
0	-0.0261
0	-0.2673
0	0.0561
0	0.0749
0	-0.11505
0	-0.31215
0	0.0221
0	-0.4373
0	-0.1903
0	-0.0686
0	0.1909
0	0.2674
0	-0.0883
0	0.1435
0	0.1375
0	-0.079
0	-0.2096
0	0.0369
0	-0.12555
0	-0.1531
0	0.5903
0	0.08655
0	-0.3621
0	0.1407
0	0.1089
0	-0.0891
0	0.3039
0	0.295
0	-0.571
0	0.1033
0	0.0912
0	-0.19615
0	-0.3585
0	-0.0315
0	0.05645
0	-0.0202
0	-0.2224
0	0.1976
0	-0.12805
0	0.2303
0	0.7684
0	0.1555
0	-0.5075
0	-0.0117
0	0.0072
0	-0.0289
0	-0.5891
0	0.1463
0	-0.0757
0	-0.48115
0	0.4235
0	0.6222
0	-0.0927
0	-0.26
0	0.0357
0	-0.1254
0	-0.1937
0	-0.2605
0	-0.0204
0	0.1525
0	-0.356
0	-0.0312
0	-0.028
0	0.1905
0	-0.4439
0	-0.52025
0	-0.392
0	-0.305
0	-0.3919
0	-0.7135
0	0.0259
0	-0.0569
0	-0.1531
0	-0.1473
0	0.1755
0	-0.076
0	0.26425
0	0.1612
0	-0.0991
0	-0.2378
0	-0.1226
0	0.3348
0	-0.0505
0	0.41945
0	0.3176
0	-0.5857
0	-0.6468
0	0.0964
0	0.7448
0	-0.401
0	-0.266
0	-0.0379
0	-0.0083
0	-0.0309
0	0.0619
0	0.1473
0	-0.1092
0	-0.08395
0	0.194
0	-0.2089
0	0.068
0	0.1305
0	0.0594
0	-0.1382
0	-0.3666
0	-0.0789
0	-0.40805
0	0.273
0	-0.3893
0	-0.3432
0	-0.3095
0	0.1654
0	-0.1776
0	-0.1354
0	-0.0504
0	-0.4183
0	-0.3254
0	0.1067
0	-0.1429
0	0.17545
0	0.2855
0	0.08085
0	-0.3375
0	-0.397
0	0.10055
0	-0.9948
0	0.2
0	-0.1732
0	0.0507
0	0.2922
0	0.0586
0	-0.1282
0	-0.1984
0	0.00125
0	0.232
0	-0.1619
0	0.7301
0	-0.2567
0	-0.1592
0	0.1984
0	-0.0802
0	0.1661
0	-0.13905
0	0.0569
0	0.02005
0	-0.2975
0	0.276
0	-0.1376
0	-0.1471
0	-0.2031
0	-0.6201
0	0.1079
0	-0.1114
0	-0.0823
0	-0.3033
0	0.1275
0	-0.334
0	-0.6242
0	0.4203
0	0.2767
0	-0.208
0	-0.2911
0	0.2788
0	0.3825
0	-0.1039
0	-0.30385
0	-0.45335
0	0.2281
0	-0.064
0	0.0748
0	0.1643
0	0.519
0	-0.116
0	0.5499
0	-0.2376
0	-0.00385
0	0.0439
0	-0.04635
0	0.1355
0	0.2101
0	0.0137
0	-0.7194
0	0.4705
0	0.2996
0	-0.48745
0	0.0972
0	0.24595
0	-0.0775
0	0.1046
0	0.0289
0	-0.08505
0	-0.588
0	-0.0985
0	0.4598
0	0.21375
0	-0.3854
0	0.08525
0	0.0258
0	0.1077
0	-0.27805
0	-0.16695
0	0.5062
0	-0.4403
0	0.11055
0	0.114
0	0.2903
0	-0.4173
0	0.0531
0	-0.2153
0	0.3387
0	0.3616
0	-0.2609
0	-0.23315
0	0.0164
0	-0.2728
0	0.4651
0	0.4478
0	0.06395
0	-0.43135
0	0.2425
0	-0.6481
0	-0.3467
0	0.1827
0	0.1167
0	0.2878
0	-0.34735
0	0.22345
0	0.1651
0	-0.21305
0	-0.4799
0	-0.2229
0	-0.1336
0	-0.14
0	0.1923
0	-0.27925
0	-0.0457
0	-0.0774
0	-0.1702
0	-0.2825
0	-0.1599
0	0.315
0	-0.2851
0	-0.4416
0	0.173
0	0.3797
0	-0.1754
0	-0.17255
0	0.0117
0	-0.13855
0	0.3212
0	0.2545
0	0.0825
0	0.3308
0	0.5332
0	0.3329
0	0.14405
0	0.12255
0	-0.3411
0	-0.0456
0	0.2506
0	-0.1004
0	0.0988
0	0.1093
0	0.0667
0	0.2384
0	0.09165
0	0.0951
0	0.333
0	-0.4307
0	0.0348
0	0.21615
0	-0.121
0	-0.0765
0	0.2035
0	-0.1325
0	-0.0697
0	0.06915
0	-0.46885
0	0.5529
0	0.3234
0	0.0063
0	0.23595
0	-0.4091
0	0.03195
0	0.0898
0	-0.04585
0	-0.2869
0	0.0439
0	-0.33955
0	-0.0153
0	-0.0544
0	-0.0845
0	0.3223
0	0.3138
0	0.4549
0	0.1878
0	0.1828
0	-0.0493
0	0.7228
0	-0.2226
0	-0.0317
0	-0.2942
0	-0.0357
0	0.2793
0	-0.43055
0	0.2128
0	0.0331
0	0.136
0	0.1514
0	0.2372
0	0.1086
0	-0.2055
0	-0.1658
0	0.2502
0	-0.3112
0	0.25275
0	0.2047
0	0.212
0	0.1657
0	0.16745
0	0.3502
0	0.30795
0	-0.6155
0	-0.027
0	-0.0106
0	0.12055
0	-0.1311
0	0.2514
0	-0.387
0	-0.2532
0	0.106
0	-0.4543
0	-0.00895
0	0.21165
0	-0.0205
0	-0.00815
0	0.2191
0	0.04375
0	-0.0995
0	0
0	0.1724
0	0.1177
0	-0.205
0	0.1198
0	-0.0133
0	0.05475
0	0.388
0	-0.13395
0	0.2205
0	0.0525
0	-0.1112
0	-0.353
0	0.2523
0	0.2777
0	-0.0264
0	0.3997
0	0.08475
0	-0.308
0	-0.4454
0	-0.0547
0	-0.6698
0	-0.03855
0	0.3447
0	0.3051
0	-0.0871
0	-0.2575
0	-0.104
0	0
0	-0.4038
0	-0.1872
0	-0.2442
0	0.3659
0	-0.0646
0	-0.19545
0	0.12
0	0.4182
0	-0.3327
0	-0.08225
0	0.1235
0	0.3125
0	0.19565
0	0.09415
0	0
0	0.17405
0	-0.5296
0	-0.00795
0	-0.2387
0	-0.07645
0	-0.6062
0	-0.0932
0	-0.1637
0	-0.36635
0	0.7779
0	0.1272
0	0.1945
0	0.1217
0	0.0357
0	-0.25
0	0.031
0	0.1968
0	-0.33435
0	-0.3361
0	-0.0085
0	-0.061
0	-0.1065
0	0.2613
0	-0.1016
0	-0.0574
0	0.1399
0	-0.37395
0	-0.0084
0	0.2948
0	0.1368
0	0.2277
0	-0.4074
0	0.0767
0	0.2983
0	0.1154
0	-0.166
0	-0.63
0	0.23835
0	0.2887
0	0.06475
0	0.21825
0	-0.2227
0	-0.1258
0	-0.0969
0	-0.0191
0	0.2351
0	-0.068
0	0.536
0	0.0722
0	0.5479
0	-0.3738
0	0.3885
0	-0.0036
0	0.3417
0	-0.1338
0	0.1235
0	0.2532
0	0.2884
0	-0.6937
0	-0.0609
0	-0.3279
0	0.2983
0	-0.1663
0	-0.1408
0	-0.2984
0	-0.0704
0	-0.013
0	0.25475
0	0.5662
0	0.2352
0	-0.14715
0	-0.0649
0	-0.23985
0	-0.0811
0	0.05775
0	-0.4044
0	-0.1377
0	-0.0034
0	-0.1004
0	-0.2998
0	-0.0946
0	-0.3052
0	-0.0518
0	-0.3295
0	0.0801
0	0.1015
0	-0.205
0	0.3946
0	0.0015
0	0.1206
0	-0.2795
0	-0.5873
0	-0.15475
0	0.17785
0	-0.4447
0	0.3115
0	0.16515
0	-0.15
0	0.2448
0	-0.1233
0	-0.1081
0	-0.1662
0	0.1251
0	0.0549
0	0.0088
0	-0.1462
0	0.1553
0	0.1259
0	0.0732
0	0.1575
0	-0.0441
0	0.5464
0	0.35805
0	0.41295
0	-0.1091
0	-0.5006
0	-0.0099
0	-0.31845
0	0.2797
0	-0.12135
0	0.2503
0	-0.3692
0	-0.0489
0	-0.5216
0	-0.1397
0	-0.4223
0	0.1697
0	0.5113
0	-0.3469
0	0.1035
0	0.3527
0	-0.07075
0	0.30645
0	-0.10335
0	0.13495
0	-0.2227
0	-0.06295
0	-0.0052
0	-0.0393
0	0
0	0.08685
0	-0.118
0	-0.18905
0	-0.5903
0	0.5938
0	0.15485
0	0.4017
0	-0.2026
0	-0.0532
0	0.271
0	-0.07745
0	-0.3913
0	-0.5475
0	0.2472
0	0.07815
0	0.1178
0	0.2328
0	0.0942
0	-0.148
0	-0.2962
0	-0.12765
0	-0.3884
0	0.0785
0	-0.3337
0	0.2399
0	-0.02745
0	0.2511
0	0.3116
0	0.0685
0	0.0775
0	0.4659
0	-0.1152
0	-0.2352
0	0.0999
0	0.12445
0	0.2885
0	0.0454
0	-0.12645
0	0.098
0	0.5812
0	-0.44175
0	0.1349
0	0.3832
0	-0.2122
0	0.12185
0	-0.02895
0	0.39385
0	0.08155
0	0.2065
0	0.0215
0	-0.1148
0	-0.0709
0	0.17475
0	-0.0886
0	0.0818
0	-0.4749
0	0.0973
0	0.008
0	0.1649
0	-0.43895
0	0.0038
0	-0.938
0	-1.1906
0	0.1645
0	-0.2374
0	-0.0211
0	0.043
0	0.22605
0	-0.1122
0	0.0282
0	-0.0917
0	-0.5842
0	-0.0057
0	0.26835
0	-0.02165
0	-0.09525
0	-0.26785
0	-0.4076
0	0.0891
0	0.3232
0	0.0619
0	0.2357
0	-0.0212
0	-0.1037
0	0.23125
0	0.1803
0	0.27725
0	-0.2246
0	-0.04805
0	-0.0911
0	0.1558
0	0.1542
0	-0.1151
0	-0.6391
0	0
0	-0.1662
0	0.2339
0	-0.4493
0	0.14215
0	0.1116
0	0.1071
0	0.2126
0	0.4289
0	0.2626
0	-0.0009
0	-0.018
0	0.0238
0	0.233
0	-0.1353
0	-0.0994
0	-0.0729
0	-0.0899
0	-0.1712
0	0.13465
0	0.2152
0	-0.0668
0	0.3967
0	-0.09
0	-0.188
0	0.2746
0	0.2324
0	-0.0071
0	0.1945
0	-0.2651
0	-0.1888
0	0.0727
0	0.25675
0	0.462
0	0.2009
0	-0.0042
0	-0.3065
0	-0.6305
0	0.15525
0	0.2812
0	-0.28745
0	-0.04555
0	-0.251
0	-0.49715
0	-0.1648
0	-0.27665
0	0.07
0	0.0422
0	-0.1607
0	0.3261
0	-0.1913
0	0.0458
0	0.0917
0	-0.1972
0	-0.2228
0	0.46185
0	-0.1256
0	-0.4712
0	0.0776
0	0.2826
0	0.2314
0	0.13365
0	-0.1225
0	0.0591
0	0.0406
0	-0.17015
0	0.1881
0	0.23065
0	-0.2416
0	-0.2337
0	-0.3595
0	-0.39555
0	-0.0615
0	-0.3079
0	-0.0903
0	-0.2089
0	0.2194
0	0.4085
0	-0.25385
0	-0.00075
0	0.00055
0	-0.10545
0	-0.0931
0	-0.1774
0	-0.4785
0	0.1687
0	0.2782
0	-0.3056
0	-0.23685
0	0.0265
0	0.02955
0	-0.2634
0	-0.2112
0	-0.0041
0	0.1622
0	-0.0326
0	0.1072
0	0.1112
0	0.75325
0	0.1565
0	0.57295
0	-0.1474
0	-0.1654
0	0.0009
0	0.1092
0	0.2023
0	0.1574
0	-0.258
0	0.32015
0	0.3009
0	-0.261
[truncated: 33,207 more rows]

## Sheet: Figure_3
time	cum_inc	high_ttr_levels
0	0	0
0.0383299	3.85586e-05	0
0.0821355	7.71191e-05	0
0.118925	0.000115679	0
0.162731	0.000154241	0
0.172142	0.000192801	0
0.177618	0.000231361	0
0.183094	0.000269922	0
0.302019	0.000308486	0
0.307495	0.00034705	0
0.32666	0.000385614	0
0.366188	0.00042418	0
0.4	0.000462755	0
0.404517	0.000501335	0
0.416667	0.000539916	0
0.444045	0.000578497	0
0.449521	0.000617081	0
0.471424	0.000655665	0
0.594285	0.000694268	0
0.627139	0.000732874	0
0.63809	0.000771483	0
0.802019	0.000810119	0
0.804757	0.000848756	0
0.949521	0.000887427	0
0.990589	0.000926112	0
1	0.000964794	0
1.03012	0.00100348	0
1.04654	0.00104217	0
1.08881	0.00108086	0
1.12714	0.00111956	0
1.26369	0.00115829	0
1.33214	0.00119704	0
1.39904	0.00123581	0
1.40178	0.00127458	0
1.43583	0.00131335	0
1.47142	0.00135212	0
1.48785	0.0013909	0
1.54381	0.00142968	0
1.56571	0.00146847	0
1.6244	0.00150727	0
1.65178	0.00154608	0
1.66188	0.00158489	0
1.66667	0.0016237	0
1.72416	0.00166252	0
1.73238	0.00170136	0
1.74333	0.00174019	0
1.80476	0.00177903	0
1.83333	0.00181787	0
1.86721	0.00185673	0
1.90999	0.00189559	0
1.92762	0.00193446	0
1.95773	0.00197334	0
1.97142	0.00201222	0
2	0.0020511	0
2.04517	0.00209	0
2.05476	0.0021289	0
2.06297	0.00216779	0
2.06571	0.00220669	0
2.09428	0.00224559	0
2.12988	0.0022845	0
2.13809	0.0023234	0
2.18309	0.00236232	0
2.21869	0.00240124	0
2.34428	0.0024402	0
2.35455	0.00247916	0
2.38809	0.00251813	0
2.41273	0.00255711	0
2.53285	0.0025961	0
2.61071	0.00263511	0
2.62714	0.00267412	0
2.65178	0.00271314	0
2.68857	0.00275217	0
2.705	0.0027912	0
2.72964	0.00283024	0
2.76095	0.0028693	0
2.77464	0.00290835	0
2.83214	0.00294743	0
2.84976	0.00298651	0
2.86345	0.00302559	0
2.87988	0.00306466	0
2.89083	0.00310374	0
2.89357	0.00314281	0
2.91273	0.00318189	0
2.97416	0.00322098	0
3.01916	0.00326007	0
3.06297	0.00329919	0
3.06845	0.0033383	0
3.14904	0.00341655	0
3.18309	0.00345568	0
3.20773	0.00349484	0
3.26369	0.00353399	0
3.28833	0.00357315	0
3.33214	0.00361233	0
3.33333	0.00365151	0
3.36345	0.00369069	0
3.46321	0.00372991	0
3.57666	0.00376914	0
3.7	0.00380843	0
3.72142	0.00384772	0
3.73785	0.00388701	0
3.76369	0.00396561	0
3.76454	0.0040442	0
3.77738	0.00408349	0
3.78285	0.00412278	0
3.85524	0.00416211	0
3.86071	0.00420143	0
3.8744	0.00424077	0
3.89083	0.0042801	0
3.90726	0.00431944	0
3.93036	0.00435879	0
3.97262	0.00439814	0
3.99333	0.0044375	0
4.00274	0.00447686	0
4.01643	0.00451624	0
4.04107	0.00455562	0
4.05476	0.00459499	0
4.19405	0.00463442	0
4.205	0.00467385	0
4.21047	0.00471328	0
4.29843	0.00475274	0
4.30202	0.00479219	0
4.37714	0.00483168	0
4.455	0.0048712	0
4.51369	0.00491073	0
4.53559	0.00495026	0
4.54928	0.0049898	0
4.57392	0.00502933	0
4.60524	0.00506887	0
4.61345	0.00510841	0
4.61893	0.00514796	0
4.66273	0.00518753	0
4.66667	0.00522709	0
4.68857	0.00526666	0
4.705	0.00530623	0
4.78012	0.00534583	0
4.78833	0.00538543	0
4.81845	0.00542503	0
4.84702	0.00546465	0
4.92266	0.00550429	0
4.94131	0.00554394	0
4.97142	0.0055836	0
5.00821	0.00562327	0
5.09155	0.00566298	0
5.1244	0.0057027	0
5.13535	0.00574242	0
5.17488	0.00582189	0
5.17762	0.00586163	0
5.205	0.00590138	0
5.22142	0.00594114	0
5.22416	0.00598089	0
5.23511	0.00602065	0
5.2719	0.00606042	0
5.28012	0.0061002	0
5.28285	0.00613998	0
5.3294	0.00617978	0
5.35524	0.0062594	0
5.35524	0.0062594	0
5.36071	0.00629921	0
5.39083	0.00633904	0
5.39904	0.00637887	0
5.4	0.0064187	0
5.40452	0.00645852	0
5.40999	0.00649836	0
5.42762	0.00653819	0
5.48238	0.00657805	0
5.5	0.00661791	0
5.50548	0.00665776	0
5.51369	0.00669762	0
5.54381	0.00673749	0
5.61893	0.00677737	0
5.62988	0.00681726	0
5.64357	0.00685717	0
5.68104	0.00689709	0
5.73238	0.00693701	0
5.7488	0.00697694	0
5.79381	0.0070169	0
5.82666	0.00705688	0
5.84702	0.00709689	0
5.89083	0.00713692	0
5.91273	0.00717695	0
5.91547	0.00721698	0
5.91667	0.00725702	0
5.93309	0.00729706	0
5.96869	0.00737718	0
5.98511	0.00741725	0
6	0.00745733	0
6.01369	0.00749742	0
6.03833	0.00753752	0
6.13261	0.00757763	0
6.15178	0.00761776	0
6.17762	0.00765791	0
6.2269	0.00769806	0
6.23238	0.00773821	0
6.24606	0.00777836	0
6.30202	0.00781852	0
6.32392	0.00785869	0
6.47142	0.00789891	0
6.49333	0.00793915	0
6.51095	0.00797938	0
6.5219	0.00801962	0
6.52738	0.00805986	0
6.53012	0.0081001	0
6.56571	0.00814034	0
6.58333	0.00818059	0
6.59155	0.00822084	0
6.61619	0.0082611	0
6.62714	0.00830136	0
6.62988	0.00834162	0
6.64357	0.00842215	0
6.69678	0.00846244	0
6.70773	0.00850273	0
6.72964	0.00854303	0
6.79107	0.00858334	0
6.79928	0.00862365	0
6.90726	0.008664	0
6.92762	0.00870436	0
6.94593	0.00878509	0
6.96047	0.00882546	0
7	0.00886585	0
7.03012	0.00890624	0
7.05476	0.00894663	0
7.06845	0.00898702	0
7.07666	0.00902743	0
7.11893	0.00906786	0
7.13809	0.00910829	0
7.1694	0.00914873	0
7.20773	0.00922963	0
7.2269	0.00927009	0
7.22964	0.00931054	0
7.26095	0.00943193	0
7.28012	0.0094724	0
7.29107	0.00951288	0
7.30749	0.00955337	0
7.31023	0.00959386	0
7.33881	0.00963435	0
7.34702	0.00967484	0
7.35661	0.00971533	0
7.37166	0.00975582	0
7.3744	0.00979631	0
7.39904	0.00983681	0
7.4	0.00987733	0
7.40178	0.00995836	0
7.40726	0.00999888	0
7.42214	0.0100394	0
7.48785	0.0100799	0
7.50274	0.0101205	0
7.51369	0.010161	0
7.52464	0.0102016	0
7.52738	0.0102827	0
7.54381	0.0103233	0
7.66667	0.0103639	0
7.68309	0.0104045	0
7.73785	0.0104451	0
7.74059	0.0104858	0
7.75633	0.0105264	0
7.76369	0.0105671	0
7.76643	0.0106078	0
7.77464	0.0106484	0
7.79654	0.0106891	0
7.82392	0.0107704	0
7.83607	0.0108111	0
7.83847	0.0108518	0
7.86071	0.0108925	0
7.86345	0.0109332	0
7.86858	0.0110146	0
7.8744	0.0110553	0
7.91273	0.011096	0
7.93857	0.0111367	0
7.9769	0.0111774	0
7.97964	0.0112182	0
7.98238	0.0112589	0
8.00548	0.0112997	0
8.01916	0.0113404	0
8.02738	0.0113812	0
8.03559	0.011422	0
8.05476	0.0114628	0
8.08607	0.0115036	0
8.11619	0.0115444	0
8.1244	0.0115853	0
8.18309	0.0116262	0
8.21869	0.0116672	0
8.23238	0.0117081	0
8.25	0.0117491	0
8.25274	0.0117901	0
8.26916	0.011831	0
8.30749	0.011872	0
8.39904	0.0119131	0
8.40246	0.0119542	0
8.40999	0.0119953	0
8.42214	0.0120363	0
8.455	0.0120774	0
8.46321	0.0121186	0
8.46595	0.0121597	0
8.46869	0.0122008	0
8.50821	0.012242	0
8.53833	0.0122832	0
8.58214	0.0123244	0
8.6025	0.0123656	0
8.60797	0.0124068	0
8.61345	0.012448	0
8.61619	0.0124893	0
8.62166	0.0125305	0
8.64339	0.0125718	0
8.69131	0.012613	0
8.70226	0.0126543	0
8.72142	0.0127369	0
8.73238	0.0127781	0
8.73785	0.0128194	0
8.74059	0.0128607	0
8.76643	0.012902	0
8.76916	0.0129433	0
8.77755	0.0129846	0
8.79107	0.0130259	0
8.79928	0.0130672	0
8.82666	0.0131085	0
8.84976	0.0131498	0
8.89357	0.0131911	0
8.90178	0.0132325	0
8.90726	0.0132738	0
8.90999	0.0133151	0
8.92214	0.0133565	0
8.93036	0.0133979	0
8.94678	0.0134392	0
8.96595	0.0134806	0
8.9988	0.013522	0
9.01095	0.0136049	0
9.04107	0.0136464	0
9.06297	0.0136878	0
9.09788	0.0137293	0
9.11619	0.0137708	0
9.15999	0.0138538	0
9.21595	0.0138954	0
9.22142	0.0139369	0
9.23511	0.0139785	0
9.23785	0.0140616	0
9.24606	0.0141031	0
9.26369	0.0141447	0
9.26916	0.0141863	0
9.28953	0.0142278	0
9.34702	0.0143111	0
9.3525	0.0143527	0
9.36345	0.0143943	0
9.37714	0.0144359	0
9.44952	0.0144776	0
9.46047	0.0145192	0
9.47416	0.0145609	0
9.48238	0.0146026	0
9.48511	0.0146443	0
9.5	0.0146859	0
9.51369	0.0147276	0
9.51643	0.0147693	0
9.57118	0.014811	0
9.59702	0.0148528	0
9.68857	0.0148946	0
9.75274	0.0149365	0
9.75821	0.0149783	0
9.76044	0.0150202	0
9.79381	0.0150621	0
9.82118	0.015104	0
9.86345	0.0151459	0
9.87166	0.0151877	0
9.87988	0.0152296	0
9.88809	0.0153134	0
9.90178	0.0153553	0
9.94131	0.0153972	0
9.95209	0.0154391	0
9.96578	0.0154811	0
9.97142	0.015523	0
10.0219	0.015565	0
10.0493	0.0156069	0
10.0712	0.015649	0
10.0833	0.015733	0
10.1162	0.015775	0
10.1271	0.0158171	0
10.1694	0.0158592	0
10.1995	0.0159013	0
10.2214	0.0159434	0
10.2231	0.0159856	0
10.2461	0.0160277	0
10.2801	0.0160699	0
10.2856	0.0161543	0
10.2965	0.0161965	0
10.2993	0.016323	0
10.3212	0.0163652	0
10.3267	0.0164074	0
10.3415	0.0164496	0
10.347	0.0165341	0
10.3498	0.0165763	0
10.3662	0.0166185	0
10.3771	0.016703	0
10.3854	0.0167453	0
10.4045	0.0167875	0
10.4203	0.0168298	0
10.455	0.0168721	0
10.4605	0.0169144	0
10.4742	0.0169567	0
10.4906	0.016999	0
10.511	0.0170413	0
10.5192	0.0170837	0
10.5274	0.017126	0
10.5301	0.0171684	0
10.6299	0.0172108	0
10.6573	0.0172532	0
10.6831	0.0172957	0
10.7296	0.0173382	0
10.7324	0.0173808	0
10.7555	0.0174233	0
10.7637	0.0175084	0
10.7829	0.0175509	0
10.7993	0.0175935	0
10.8388	0.0176361	0
10.8525	0.0177213	0
10.8717	0.017764	0
10.9045	0.0178066	0
10.9167	0.0178493	0
10.9194	0.0178919	0
10.9276	0.0179346	0
10.9331	0.0179773	0
10.9386	0.01802	0
10.9468	0.0180627	0
10.9605	0.0181054	0
10.9659	0.0181481	0
10.9733	0.0181908	0
10.9796	0.0182335	0
10.9824	0.0182762	0
11.011	0.0183189	0
11.0274	0.0184044	0
11.0301	0.0184471	0
11.0493	0.0184898	0
11.063	0.0185325	0
11.0684	0.0185753	0
11.0719	0.018618	0
11.0861	0.0186607	0
11.0943	0.0187035	0
11.1721	0.0187462	0
11.1749	0.018789	0
11.2406	0.0188319	0
11.25	0.0188748	0
11.2717	0.0189176	0
11.2856	0.0189605	0
11.3184	0.0190034	0
11.3239	0.0190463	0
11.3333	0.0190892	0
11.3511	0.0191322	0
11.3607	0.019218	0
11.3662	0.019261	0
11.3717	0.0193039	0
11.3771	0.0193468	0
11.3908	0.0194327	0
11.3949	0.0194757	0
11.4358	0.0195187	0
11.4386	0.0195617	0
11.4413	0.0196047	0
11.4495	0.0196477	0
11.4523	0.0196907	0
11.4632	0.0197337	0
11.4687	0.0198198	0
11.4796	0.0198628	0
11.4824	0.0199058	0
11.4962	0.0199489	0
11.5219	0.019992	0
11.5246	0.0200352	0
11.5329	0.0200783	0
11.552	0.0201214	0
11.6052	0.0201646	0
11.6057	0.0202078	0
11.6107	0.020251	0
11.6189	0.0202942	0
11.6545	0.0203375	0
11.6573	0.0203807	0
11.7105	0.0204673	0
11.7125	0.0205106	0
11.7406	0.0205539	0
11.7555	0.0205972	0
11.7582	0.0206839	0
11.7637	0.0207272	0
11.7692	0.0207706	0
11.7746	0.0208573	0
11.7856	0.0209007	0
11.7883	0.0209441	0
11.7911	0.0209874	0
11.7938	0.0210308	0
11.7993	0.0210742	0
11.813	0.0211176	0
11.8184	0.0212044	0
11.8193	0.0212478	0
11.8239	0.0212912	0
11.8388	0.0213347	0
11.847	0.0214215	0
11.8498	0.021465	0
11.8689	0.0215084	0
11.8744	0.0215519	0
11.8854	0.0215954	0
11.8877	0.0216389	0
11.91	0.0216824	0
11.9221	0.021726	0
11.9249	0.0217695	0
11.9331	0.0218131	0
11.9413	0.0218567	0
11.948	0.0219003	0
11.9617	0.0219439	0
11.9632	0.0219875	0
11.9796	0.0220311	0
11.9879	0.0220748	0
11.9961	0.022162	0
12.011	0.0222057	0
12.0329	0.0222494	0
12.0356	0.0223368	0
12.0465	0.0223805	0
12.0493	0.0224242	0
12.0915	0.0224679	0
12.1189	0.0225117	0
12.1244	0.0225555	0
12.1408	0.0225993	0
12.1545	0.0226431	0
12.1886	0.0226869	0
12.1995	0.0227307	0
12.2077	0.0227746	0
12.2187	0.0228185	0
12.2296	0.0228623	0
12.2324	0.0229062	0
12.2433	0.0229501	0
12.2637	0.0229941	0
12.2719	0.023038	0
12.2801	0.023082	0
12.2883	0.023126	0
12.3239	0.02317	0
12.3267	0.023214	0
12.3443	0.023258	0
12.3498	0.023302	0
12.3689	0.0233461	0
12.3744	0.0233902	0
12.3799	0.0234344	0
12.3881	0.0234785	0
12.4045	0.0235229	0
12.4155	0.0235674	0
12.4249	0.023612	0
12.4632	0.0236575	0
12.4906	0.0237033	0
12.4956	0.0237493	0
12.5164	0.0237958	0
12.5329	0.0238425	0
12.5356	0.0238893	0
12.5575	0.0239367	0
12.5684	0.0239841	0
12.597	0.0240322	0
12.608	0.0240804	0
12.6244	0.0241287	0
12.6271	0.0241772	0
12.6436	0.0242258	0
12.6545	0.0242744	0
12.6655	0.0243232	0
12.6858	0.0243725	0
12.6886	0.0244219	0
12.6968	0.0244714	0
12.7159	0.0245215	0
12.7242	0.0245718	0
12.7461	0.0246225	0
12.7555	0.024724	0
12.7856	0.0247751	0
12.7938	0.0248264	0
12.8048	0.0248778	0
12.8075	0.0249293	0
12.813	0.0249809	0
12.8212	0.0250326	0
12.8239	0.0250844	0
12.8333	0.0251363	0
12.8361	0.0251883	0
12.8378	0.0252403	0
12.8415	0.0252924	0
12.847	0.0253446	0
12.858	0.0253969	0
12.8717	0.0255019	0
12.91	0.0255549	0
12.9659	0.025662	0
12.9769	0.0257159	0
12.9906	0.02577	0
12.9988	0.0258243	0
13	0.0258787	0
13.0137	0.0259334	0
13.0192	0.0259883	0
13.0274	0.0260436	0
13.0465	0.0260996	0
13.0548	0.026156	0
13.063	0.0262125	0
13.0657	0.0262692	0
13.0861	0.0263266	0
13.0943	0.0263845	0
13.1025	0.0264424	0
13.1307	0.0265608	0
13.1608	0.0266207	0
13.1913	0.0266816	0
13.1964	0.0267426	0
13.1995	0.0268036	0
13.2077	0.0268651	0
13.2242	0.0269268	0
13.2351	0.0270508	0
13.2582	0.0271135	0
13.2594	0.0271762	0
13.2664	0.0272392	0
13.2676	0.0273022	0
13.2938	0.0273659	0
13.313	0.02743	0
13.3184	0.0274943	0
13.3333	0.0275593	0
13.3552	0.0276253	0
13.3799	0.0276923	0
13.399	0.0278284	0
13.41	0.0278969	0
13.4194	0.027966	0
13.4249	0.0280351	0
13.4304	0.0281044	0
13.4358	0.0281741	0
13.4605	0.0282454	0
13.4714	0.0283171	0
13.4769	0.0283894	0
13.5031	0.0284633	0
13.5438	0.0285393	0
13.5548	0.0286161	0
13.5657	0.0286933	0
13.5888	0.0287717	0
13.6	0.0288507	0
13.6271	0.0289309	0
13.6299	0.0290113	0
13.6463	0.0290921	0
13.6804	0.0291752	0
13.7159	0.0292607	0
13.7214	0.0293466	0
13.7296	0.0294331	0
13.7324	0.0295198	0
13.7527	0.0296077	0
13.7604	0.0296961	0
13.761	0.0297846	0
13.7883	0.0298758	0
13.802	0.0299678	0
13.8184	0.0300603	0
13.859	0.0301559	0
13.8744	0.0302523	0
13.9304	0.0303516	0
13.9796	0.0305576	0
14.0055	0.0306621	0
14.0465	0.030771	0
14.0794	0.0308834	0
14.1164	0.0309999	0
14.1804	0.0311236	0
14.1903	0.0312501	0
14.1913	0.0313765	0
14.2023	0.0315039	0
14.2177	0.031634	0
14.2286	0.0317658	0
14.3984	0.031926	0
14.4523	0.0320975	0
14.4832	0.032277	0
14.5082	0.0324651	0
14.5438	0.0326635	0
14.6858	0.0329342	0
14.847	0.0333563	0
14.8634	0.03381	0
14.9432	0.0343448	0
15.0219	0.0350559	0
0	0	1
0.0383299	3.29248e-05	1
0.0821355	6.58515e-05	1
0.118925	9.87782e-05	1
0.162731	0.000131708	1
0.172142	0.000164635	1
0.177618	0.000197563	1
0.183094	0.000230492	1
0.302019	0.000263425	1
0.307495	0.000296358	1
0.32666	0.000329291	1
0.366188	0.000362226	1
0.4	0.000395169	1
0.404517	0.000428118	1
0.416667	0.000461067	1
0.444045	0.000494017	1
0.449521	0.00052697	1
0.471424	0.000559923	1
0.594285	0.000592893	1
0.627139	0.000625866	1
0.63809	0.000658842	1
0.802019	0.000691841	1
0.804757	0.000724842	1
0.949521	0.000757872	1
0.990589	0.000790914	1
1	0.000823955	1
1.03012	0.000857	1
1.04654	0.000890046	1
1.08881	0.000923095	1
1.12714	0.000956154	1
1.26369	0.00098924	1
1.33214	0.00102234	1
1.39904	0.00105546	1
1.40178	0.00108857	1
1.43583	0.0011217	1
1.47142	0.00115482	1
1.48785	0.00118794	1
1.54381	0.00122107	1
1.56571	0.00125421	1
1.6244	0.00128736	1
1.65178	0.00132052	1
1.66188	0.00135367	1
1.66667	0.00138683	1
1.72416	0.00142	1
1.73238	0.00145317	1
1.74333	0.00148635	1
1.80476	0.00151954	1
1.83333	0.00155272	1
1.86721	0.00158592	1
1.90999	0.00161913	1
1.92762	0.00165234	1
1.95773	0.00168556	1
1.97142	0.00171878	1
2	0.00175201	1
2.04517	0.00178524	1
2.05476	0.00181848	1
2.06297	0.00185171	1
2.06571	0.00188495	1
2.09428	0.00191819	1
2.12988	0.00195144	1
2.13809	0.00198468	1
2.18309	0.00201794	1
2.21869	0.0020512	1
2.34428	0.00208449	1
2.35455	0.00211779	1
2.38809	0.0021511	1
2.41273	0.00218441	1
2.53285	0.00221773	1
2.61071	0.00225107	1
2.62714	0.00228441	1
2.65178	0.00231775	1
2.68857	0.00235111	1
2.705	0.00238447	1
2.72964	0.00241784	1
2.76095	0.00245122	1
2.77464	0.0024846	1
2.83214	0.002518	1
2.84976	0.0025514	1
2.86345	0.0025848	1
2.87988	0.0026182	1
2.89083	0.0026516	1
2.89357	0.00268501	1
2.91273	0.00271841	1
2.97416	0.00275182	1
3.01916	0.00278524	1
3.06297	0.00281867	1
3.06845	0.0028521	1
3.14904	0.002919	1
3.18309	0.00295245	1
3.20773	0.00298592	1
3.26369	0.0030194	1
3.28833	0.00305288	1
3.33214	0.00308637	1
3.33333	0.00311986	1
3.36345	0.00315336	1
3.46321	0.00318689	1
3.57666	0.00322043	1
3.7	0.00325402	1
3.72142	0.00328761	1
3.73785	0.00332121	1
3.76369	0.00338841	1
3.76454	0.0034556	1
3.77738	0.0034892	1
3.78285	0.0035228	1
3.85524	0.00355643	1
3.86071	0.00359005	1
3.8744	0.00362368	1
3.89083	0.00365732	1
3.90726	0.00369096	1
3.93036	0.0037246	1
3.97262	0.00375826	1
3.99333	0.00379191	1
4.00274	0.00382557	1
4.01643	0.00385925	1
4.04107	0.00389292	1
4.05476	0.0039266	1
4.19405	0.00396031	1
4.205	0.00399404	1
4.21047	0.00402776	1
4.29843	0.0040615	1
4.30202	0.00409524	1
4.37714	0.00412902	1
4.455	0.00416282	1
4.51369	0.00419663	1
4.53559	0.00423044	1
4.54928	0.00426425	1
4.57392	0.00429807	1
4.60524	0.00433189	1
4.61345	0.00436571	1
4.61893	0.00439953	1
4.66273	0.00443338	1
4.66667	0.00446722	1
4.68857	0.00450107	1
4.705	0.00453491	1
4.78012	0.00456879	1
4.78833	0.00460266	1
4.81845	0.00463654	1
4.84702	0.00467042	1
4.92266	0.00470434	1
4.94131	0.00473826	1
4.97142	0.00477218	1
5.00821	0.00480612	1
5.09155	0.00484009	1
5.1244	0.00487407	1
5.13535	0.00490805	1
5.17488	0.00497604	1
5.17762	0.00501005	1
5.205	0.00504405	1
5.22142	0.00507807	1
5.22416	0.00511208	1
5.23511	0.00514609	1
5.2719	0.00518013	1
5.28012	0.00521416	1
5.28285	0.00524819	1
5.3294	0.00528225	1
5.35524	0.00535038	1
5.35524	0.00535038	1
5.36071	0.00538444	1
5.39083	0.00541852	1
5.39904	0.0054526	1
5.4	0.00548669	1
5.40452	0.00552077	1
5.40999	0.00555486	1
5.42762	0.00558894	1
5.48238	0.00562305	1
5.5	0.00565716	1
5.50548	0.00569126	1
5.51369	0.00572537	1
5.54381	0.00575949	1
5.61893	0.00579363	1
5.62988	0.00582777	1
5.64357	0.00586192	1
5.68104	0.00589608	1
5.73238	0.00593025	1
5.7488	0.00596443	1
5.79381	0.00599862	1
5.82666	0.00603284	1
5.84702	0.00606709	1
5.89083	0.00610135	1
5.91273	0.00613561	1
5.91547	0.00616988	1
5.91667	0.00620414	1
5.93309	0.00623842	1
5.96869	0.006307	1
5.98511	0.0063413	1
6	0.00637561	1
6.01369	0.00640992	1
6.03833	0.00644425	1
6.13261	0.00647859	1
6.15178	0.00651294	1
6.17762	0.00654731	1
6.2269	0.00658168	1
6.23238	0.00661605	1
6.24606	0.00665042	1
6.30202	0.0066848	1
6.32392	0.00671919	1
6.47142	0.00675363	1
6.49333	0.00678808	1
6.51095	0.00682252	1
6.5219	0.00685697	1
6.52738	0.00689143	1
6.53012	0.00692588	1
6.56571	0.00696033	1
6.58333	0.00699479	1
6.59155	0.00702926	1
6.61619	0.00706373	1
6.62714	0.0070982	1
6.62988	0.00713267	1
6.64357	0.00720163	1
6.69678	0.00723612	1
6.70773	0.00727063	1
6.72964	0.00730514	1
6.79107	0.00733965	1
6.79928	0.00737417	1
6.90726	0.00740872	1
6.92762	0.00744329	1
6.94593	0.00751242	1
6.96047	0.007547	1
7	0.00758158	1
7.03012	0.00761617	1
7.05476	0.00765076	1
7.06845	0.00768536	1
7.07666	0.00771996	1
7.11893	0.00775459	1
7.13809	0.00778922	1
7.1694	0.00782385	1
7.20773	0.00789314	1
7.2269	0.00792779	1
7.22964	0.00796244	1
7.26095	0.00806642	1
7.28012	0.00810109	1
7.29107	0.00813576	1
7.30749	0.00817044	1
7.31023	0.00820512	1
7.33881	0.00823981	1
7.34702	0.00827449	1
7.35661	0.00830918	1
7.37166	0.00834386	1
7.3744	0.00837855	1
7.39904	0.00841325	1
7.4	0.00844796	1
7.40178	0.00851738	1
7.40726	0.00855209	1
7.42214	0.00858681	1
7.48785	0.00862153	1
7.50274	0.00865628	1
7.51369	0.00869103	1
7.52464	0.00872578	1
7.52738	0.00879528	1
7.54381	0.00883004	1
7.66667	0.00886483	1
7.68309	0.00889962	1
7.73785	0.00893444	1
7.74059	0.00896927	1
7.75633	0.0090041	1
7.76369	0.00903894	1
7.76643	0.00907378	1
7.77464	0.00910862	1
7.79654	0.00914347	1
7.82392	0.00921319	1
7.83607	0.00924806	1
7.83847	0.00928293	1
7.86071	0.00931779	1
7.86345	0.00935267	1
7.86858	0.00942241	1
7.8744	0.00945728	1
7.91273	0.00949217	1
7.93857	0.00952706	1
7.9769	0.00956198	1
7.97964	0.00959689	1
7.98238	0.00963181	1
8.00548	0.00966673	1
8.01916	0.00970167	1
8.02738	0.00973661	1
8.03559	0.00977156	1
8.05476	0.00980653	1
8.08607	0.00984153	1
8.11619	0.00987654	1
8.1244	0.00991155	1
8.18309	0.00994663	1
8.21869	0.00998174	1
8.23238	0.0100168	1
8.25	0.010052	1
8.25274	0.0100871	1
8.26916	0.0101222	1
8.30749	0.0101574	1
8.39904	0.0101926	1
8.40246	0.0102278	1
8.40999	0.010263	1
8.42214	0.0102982	1
8.455	0.0103335	1
8.46321	0.0103687	1
8.46595	0.010404	1
8.46869	0.0104392	1
8.50821	0.0104745	1
8.53833	0.0105098	1
8.58214	0.0105452	1
8.6025	0.0105805	1
8.60797	0.0106158	1
8.61345	0.0106512	1
8.61619	0.0106865	1
8.62166	0.0107219	1
8.64339	0.0107573	1
8.69131	0.0107927	1
8.70226	0.010828	1
8.72142	0.0108988	1
8.73238	0.0109342	1
8.73785	0.0109696	1
8.74059	0.011005	1
8.76643	0.0110404	1
8.76916	0.0110758	1
8.77755	0.0111113	1
8.79107	0.0111467	1
8.79928	0.0111821	1
8.82666	0.0112175	1
8.84976	0.0112529	1
8.89357	0.0112884	1
8.90178	0.0113238	1
8.90726	0.0113593	1
8.90999	0.0113947	1
8.92214	0.0114302	1
8.93036	0.0114657	1
8.94678	0.0115012	1
8.96595	0.0115366	1
8.9988	0.0115722	1
9.01095	0.0116433	1
9.04107	0.0116788	1
9.06297	0.0117144	1
9.09788	0.01175	1
9.11619	0.0117855	1
9.15999	0.0118568	1
9.21595	0.0118924	1
9.22142	0.0119281	1
9.23511	0.0119637	1
9.23785	0.012035	1
9.24606	0.0120707	1
9.26369	0.0121063	1
9.26916	0.012142	1
9.28953	0.0121776	1
9.34702	0.0122491	1
9.3525	0.0122848	1
9.36345	0.0123205	1
9.37714	0.0123562	1
9.44952	0.0123919	1
9.46047	0.0124277	1
9.47416	0.0124634	1
9.48238	0.0124992	1
9.48511	0.0125349	1
9.5	0.0125707	1
9.51369	0.0126065	1
9.51643	0.0126422	1
9.57118	0.012678	1
9.59702	0.0127138	1
9.68857	0.0127497	1
9.75274	0.0127857	1
9.75821	0.0128216	1
9.76044	0.0128575	1
9.79381	0.0128934	1
9.82118	0.0129294	1
9.86345	0.0129653	1
9.87166	0.0130013	1
9.87988	0.0130372	1
9.88809	0.0131091	1
9.90178	0.0131451	1
9.94131	0.0131811	1
9.95209	0.013217	1
9.96578	0.013253	1
9.97142	0.013289	1
10.0219	0.013325	1
10.0493	0.013361	1
10.0712	0.0133971	1
10.0833	0.0134693	1
10.1162	0.0135053	1
10.1271	0.0135414	1
10.1694	0.0135776	1
10.1995	0.0136137	1
10.2214	0.0136499	1
10.2231	0.013686	1
10.2461	0.0137222	1
10.2801	0.0137584	1
10.2856	0.0138309	1
10.2965	0.0138671	1
10.2993	0.0139757	1
10.3212	0.0140119	1
10.3267	0.0140482	1
10.3415	0.0140844	1
10.347	0.0141569	1
10.3498	0.0141932	1
10.3662	0.0142294	1
10.3771	0.014302	1
10.3854	0.0143382	1
10.4045	0.0143745	1
10.4203	0.0144108	1
10.455	0.0144471	1
10.4605	0.0144834	1
10.4742	0.0145198	1
10.4906	0.0145561	1
10.511	0.0145925	1
10.5192	0.0146288	1
10.5274	0.0146652	1
10.5301	0.0147016	1
10.6299	0.014738	1
10.6573	0.0147744	1
10.6831	0.0148109	1
10.7296	0.0148474	1
10.7324	0.014884	1
10.7555	0.0149205	1
10.7637	0.0149936	1
10.7829	0.0150301	1
10.7993	0.0150667	1
10.8388	0.0151032	1
10.8525	0.0151764	1
10.8717	0.0152131	1
10.9045	0.0152497	1
10.9167	0.0152863	1
10.9194	0.015323	1
10.9276	0.0153596	1
10.9331	0.0153963	1
10.9386	0.015433	1
10.9468	0.0154696	1
10.9605	0.0155063	1
10.9659	0.015543	1
10.9733	0.0155797	1
10.9796	0.0156164	1
10.9824	0.015653	1
11.011	0.0156898	1
11.0274	0.0157632	1
11.0301	0.0157999	1
11.0493	0.0158366	1
11.063	0.0158733	1
11.0684	0.01591	1
11.0719	0.0159467	1
11.0861	0.0159834	1
11.0943	0.0160201	1
11.1721	0.0160569	1
11.1749	0.0160936	1
11.2406	0.0161305	1
11.25	0.0161673	1
11.2717	0.0162041	1
11.2856	0.016241	1
11.3184	0.0162778	1
11.3239	0.0163147	1
11.3333	0.0163516	1
11.3511	0.0163885	1
11.3607	0.0164623	1
11.3662	0.0164991	1
11.3717	0.016536	1
11.3771	0.0165729	1
11.3908	0.0166467	1
11.3949	0.0166837	1
11.4358	0.0167206	1
11.4386	0.0167576	1
11.4413	0.0167945	1
11.4495	0.0168315	1
11.4523	0.0168684	1
11.4632	0.0169054	1
11.4687	0.0169794	1
11.4796	0.0170164	1
11.4824	0.0170533	1
11.4962	0.0170904	1
11.5219	0.0171274	1
11.5246	0.0171645	1
11.5329	0.0172016	1
11.552	0.0172387	1
11.6052	0.0172758	1
11.6057	0.0173129	1
11.6107	0.01735	1
11.6189	0.0173872	1
11.6545	0.0174244	1
11.6573	0.0174616	1
11.7105	0.017536	1
11.7125	0.0175732	1
11.7406	0.0176104	1
11.7555	0.0176477	1
11.7582	0.0177222	1
11.7637	0.0177594	1
11.7692	0.0177967	1
11.7746	0.0178712	1
11.7856	0.0179085	1
11.7883	0.0179458	1
11.7911	0.0179831	1
11.7938	0.0180205	1
11.7993	0.0180578	1
11.813	0.0180951	1
11.8184	0.0181697	1
11.8193	0.018207	1
11.8239	0.0182444	1
11.8388	0.0182817	1
11.847	0.0183564	1
11.8498	0.0183937	1
11.8689	0.0184311	1
11.8744	0.0184685	1
11.8854	0.0185059	1
11.8877	0.0185433	1
11.91	0.0185808	1
11.9221	0.0186182	1
11.9249	0.0186557	1
11.9331	0.0186931	1
11.9413	0.0187306	1
11.948	0.0187681	1
11.9617	0.0188056	1
11.9632	0.0188431	1
11.9796	0.0188807	1
11.9879	0.0189182	1
11.9961	0.0189932	1
12.011	0.0190308	1
12.0329	0.0190683	1
12.0356	0.0191435	1
12.0465	0.0191811	1
12.0493	0.0192187	1
12.0915	0.0192564	1
12.1189	0.019294	1
12.1244	0.0193317	1
12.1408	0.0193693	1
12.1545	0.019407	1
12.1886	0.0194447	1
12.1995	0.0194824	1
12.2077	0.0195202	1
12.2187	0.0195579	1
12.2296	0.0195956	1
12.2324	0.0196334	1
12.2433	0.0196712	1
12.2637	0.019709	1
12.2719	0.0197468	1
12.2801	0.0197846	1
12.2883	0.0198225	1
12.3239	0.0198603	1
12.3267	0.0198982	1
12.3443	0.0199361	1
12.3498	0.019974	1
12.3689	0.0200119	1
12.3744	0.0200499	1
12.3799	0.0200878	1
12.3881	0.0201258	1
12.4045	0.020164	1
12.4155	0.0202023	1
12.4249	0.0202407	1
12.4632	0.0202798	1
12.4906	0.0203192	1
12.4956	0.0203588	1
12.5164	0.0203988	1
12.5329	0.020439	1
12.5356	0.0204793	1
12.5575	0.0205201	1
12.5684	0.0205609	1
12.597	0.0206023	1
12.608	0.0206437	1
12.6244	0.0206854	1
12.6271	0.0207271	1
12.6436	0.0207689	1
12.6545	0.0208108	1
12.6655	0.0208528	1
12.6858	0.0208952	1
12.6886	0.0209377	1
12.6968	0.0209803	1
12.7159	0.0210235	1
12.7242	0.0210667	1
12.7461	0.0211103	1
12.7555	0.0211977	1
12.7856	0.0212418	1
12.7938	0.0212859	1
12.8048	0.0213302	1
12.8075	0.0213745	1
12.813	0.0214189	1
12.8212	0.0214634	1
12.8239	0.021508	1
12.8333	0.0215527	1
12.8361	0.0215975	1
12.8378	0.0216423	1
12.8415	0.0216871	1
12.847	0.021732	1
12.858	0.0217771	1
12.8717	0.0218675	1
12.91	0.0219131	1
12.9659	0.0220053	1
12.9769	0.0220517	1
12.9906	0.0220983	1
12.9988	0.0221451	1
13	0.0221919	1
13.0137	0.022239	1
13.0192	0.0222864	1
13.0274	0.0223339	1
13.0465	0.0223821	1
13.0548	0.0224307	1
13.063	0.0224794	1
13.0657	0.0225283	1
13.0861	0.0225777	1
13.0943	0.0226275	1
13.1025	0.0226774	1
13.1307	0.0227794	1
13.1608	0.022831	1
13.1913	0.0228834	1
13.1964	0.0229359	1
13.1995	0.0229886	1
13.2077	0.0230415	1
13.2242	0.0230947	1
13.2351	0.0232015	1
13.2582	0.0232555	1
13.2594	0.0233095	1
13.2664	0.0233638	1
13.2676	0.0234181	1
13.2938	0.0234729	1
13.313	0.0235282	1
13.3184	0.0235836	1
13.3333	0.0236396	1
13.3552	0.0236964	1
13.3799	0.0237541	1
13.399	0.0238714	1
13.41	0.0239305	1
13.4194	0.02399	1
13.4249	0.0240496	1
13.4304	0.0241093	1
13.4358	0.0241693	1
13.4605	0.0242308	1
13.4714	0.0242926	1
13.4769	0.0243549	1
13.5031	0.0244186	1
13.5438	0.0244841	1
13.5548	0.0245503	1
13.5657	0.0246168	1
13.5888	0.0246844	1
13.6	0.0247525	1
13.6271	0.0248217	1
13.6299	0.0248909	1
13.6463	0.0249606	1
13.6804	0.0250322	1
13.7159	0.0251059	1
13.7214	0.02518	1
13.7296	0.0252545	1
13.7324	0.0253293	1
13.7527	0.0254051	1
13.7604	0.0254813	1
13.761	0.0255576	1
13.7883	0.0256362	1
13.802	0.0257155	1
13.8184	0.0257954	1
13.859	0.0258777	1
13.8744	0.0259609	1
13.9304	0.0260466	1
13.9796	0.0262242	1
14.0055	0.0263143	1
14.0465	0.0264083	1
14.0794	0.0265052	1
14.1164	0.0266057	1
14.1804	0.0267124	1
14.1903	0.0268215	1
14.1913	0.0269306	1
14.2023	0.0270405	1
14.2177	0.0271527	1
14.2286	0.0272664	1
14.3984	0.0274046	1
14.4523	0.0275526	1
14.4832	0.0277075	1
14.5082	0.0278698	1
14.5438	0.028041	1
14.6858	0.0282746	1
14.847	0.028639	1
14.8634	0.0290307	1
14.9432	0.0294924	1
15.0219	0.0301065	1

## Sheet: Figure_4
Outcome	Hazard Ratio	Lower Limit	Upper Limit
Heart Failure	1.17	1.08	1.26
All Cause Mortality	1.18	1.14	1.24
Atherosclerotic Cardiovascular Disease	1.14	1.09	1.2
Cardiovascular Mortality	1.33	1.19	1.49
Cardiovascular Disease	1.14	1.1	1.19

## Sheet: Figure_5A
time	cum_inc	high_ttr_levels
0	0	0
0.0054757	3.87993e-05	0
0.0219028	7.75976e-05	0
0.0355921	0.000116396	0
0.0438056	0.000155195	0
0.0629706	0.000193996	0
0.0711841	0.000232797	0
0.1	0.000271596	0
0.107974	0.000310394	0
0.11345	0.000349193	0
0.116188	0.000387992	0
0.135352	0.000426791	0
0.13809	0.000465588	0
0.15178	0.000504385	0
0.159993	0.000543184	0
0.180356	0.000581985	0
0.185832	0.000620787	0
0.2	0.000775988	0
0.221424	0.000814788	0
0.229637	0.000853588	0
0.243326	0.000892389	0
0.263689	0.000931191	0
0.274641	0.000969991	0
0.28833	0.00104759	0
0.291068	0.00108639	0
0.3	0.00120278	0
0.315708	0.00124157	0
0.323922	0.00128037	0
0.344285	0.00135796	0
0.366188	0.00139675	0
0.4	0.00151315	0
0.422142	0.00155194	0
0.433094	0.00159073	0
0.446783	0.00170713	0
0.454997	0.00174593	0
0.493326	0.00178473	0
0.5	0.00244425	0
0.508214	0.00248304	0
0.521903	0.00252184	0
0.53833	0.00256064	0
0.543806	0.00259943	0
0.549281	0.00263823	0
0.565708	0.00267703	0
0.588809	0.00271584	0
0.59976	0.00275464	0
0.6	0.00279345	0
0.605236	0.00283225	0
0.610712	0.00287106	0
0.616188	0.00290986	0
0.627139	0.00294867	0
0.629877	0.00298747	0
0.635352	0.00302629	0
0.640657	0.00306509	0
0.640828	0.0031039	0
0.65178	0.00314272	0
0.657255	0.00322034	0
0.67488	0.00329797	0
0.680356	0.00333679	0
0.683094	0.00337561	0
0.699521	0.00341442	0
0.704997	0.00349206	0
0.732375	0.00353088	0
0.746064	0.0035697	0
0.755476	0.00360852	0
0.763689	0.00364734	0
0.777379	0.00368617	0
0.780116	0.00372499	0
0.804757	0.00376382	0
0.807495	0.00380265	0
0.812971	0.00391913	0
0.818446	0.00395796	0
0.82666	0.00399679	0
0.829398	0.00403561	0
0.832136	0.00407444	0
0.852498	0.00411327	0
0.855236	0.0041521	0
0.86345	0.00419094	0
0.868925	0.00426861	0
0.871663	0.00430744	0
0.879877	0.00434627	0
0.882615	0.0043851	0
0.885352	0.00442393	0
0.896304	0.00446276	0
0.904517	0.00450159	0
0.907255	0.00457926	0
0.919405	0.00461809	0
0.922142	0.00465693	0
0.946783	0.00469577	0
0.952259	0.00473461	0
0.957734	0.00477345	0
0.96321	0.0048123	0
0.965948	0.00492884	0
0.976899	0.00496768	0
0.982375	0.00504537	0
0.987851	0.00508422	0
1.01916	0.00512307	0
1.0219	0.00516192	0
1.02738	0.00520078	0
1.04381	0.00523963	0
1.04654	0.00527848	0
1.04928	0.00531733	0
1.06571	0.00535619	0
1.07118	0.00539504	0
1.07666	0.0054339	0
1.08607	0.00547275	0
1.09155	0.00551161	0
1.11345	0.00555048	0
1.11619	0.00558934	0
1.12714	0.0056282	0
1.15537	0.00566707	0
1.16273	0.00570593	0
1.1694	0.0057448	0
1.17214	0.00578367	0
1.17762	0.00582253	0
1.19131	0.00586141	0
1.19952	0.00590028	0
1.22142	0.00593916	0
1.22416	0.00597804	0
1.23238	0.00601692	0
1.24333	0.0060558	0
1.2488	0.00609468	0
1.30749	0.00613357	0
1.34702	0.00617247	0
1.35524	0.00621138	0
1.37714	0.00625029	0
1.39357	0.00628921	0
1.3963	0.00632813	0
1.41667	0.00640599	0
1.4194	0.00644492	0
1.42762	0.00648386	0
1.43583	0.00652279	0
1.44678	0.00656173	0
1.45226	0.00660066	0
1.47142	0.00663959	0
1.4988	0.00667854	0
1.5	0.00675644	0
1.50821	0.00679538	0
1.51095	0.00683433	0
1.53012	0.00687327	0
1.53285	0.00695116	0
1.57392	0.00699011	0
1.577	0.00702906	0
1.58214	0.00706801	0
1.58607	0.00710696	0
1.59155	0.00718487	0
1.59976	0.00722383	0
1.6	0.00726279	0
1.61071	0.00730175	0
1.62166	0.00734071	0
1.64357	0.00737967	0
1.65999	0.00741863	0
1.67214	0.0074576	0
1.68309	0.00749656	0
1.68583	0.00753552	0
1.68857	0.00761345	0
1.69131	0.00765241	0
1.70226	0.00769138	0
1.705	0.00773034	0
1.70773	0.00780826	0
1.71047	0.00784722	0
1.71869	0.00788618	0
1.72416	0.00792515	0
1.72964	0.00800307	0
1.75	0.00804205	0
1.76916	0.00808101	0
1.77738	0.00811998	0
1.78833	0.00815895	0
1.79107	0.00823688	0
1.79654	0.00827585	0
1.79928	0.00831482	0
1.80202	0.00835379	0
1.83333	0.00839276	0
1.83607	0.00843172	0
1.85797	0.0084707	0
1.86345	0.00850968	0
1.86893	0.00854866	0
1.87988	0.00858765	0
1.88809	0.00862663	0
1.90178	0.00866562	0
1.90726	0.00874359	0
1.9194	0.00882157	0
1.92214	0.00886056	0
1.92762	0.00889955	0
1.96047	0.00893855	0
1.96851	0.00897754	0
1.9769	0.00901654	0
1.97964	0.00909453	0
1.98238	0.00917252	0
1.98511	0.00925052	0
2.01643	0.00928952	0
2.01916	0.00940652	0
2.0219	0.00944552	0
2.02464	0.00948452	0
2.03012	0.00952352	0
2.03285	0.00956253	0
2.03833	0.00960153	0
2.04928	0.00975757	0
2.05476	0.00983559	0
2.09155	0.0098746	0
2.09428	0.00991362	0
2.10524	0.00995263	0
2.11071	0.00999165	0
2.11345	0.0100307	0
2.13809	0.0100697	0
2.14083	0.0101087	0
2.16667	0.0101867	0
2.18036	0.0102258	0
2.19952	0.0102648	0
2.2	0.0103038	0
2.23238	0.0103429	0
2.24333	0.0103819	0
2.28833	0.010421	0
2.29928	0.01046	0
2.30749	0.0105381	0
2.31023	0.0105772	0
2.31571	0.0106162	0
2.32666	0.0106553	0
2.33607	0.0106943	0
2.33881	0.0107334	0
2.34702	0.0107725	0
2.36345	0.0108115	0
2.36619	0.0108506	0
2.37988	0.0109287	0
2.38261	0.0109678	0
2.38809	0.0110069	0
2.39083	0.011046	0
2.39904	0.0111241	0
2.40999	0.0112023	0
2.43036	0.0112414	0
2.43583	0.0113195	0
2.44131	0.0113977	0
2.44405	0.0114368	0
2.45226	0.0114759	0
2.46869	0.011515	0
2.47142	0.0115541	0
2.47416	0.0115932	0
2.4769	0.0116323	0
2.48785	0.0116713	0
2.49606	0.0117104	0
2.5	0.0117886	0
2.5219	0.0118277	0
2.54381	0.0118668	0
2.54654	0.011906	0
2.54928	0.0119842	0
2.55749	0.0120233	0
2.59155	0.0120624	0
2.59428	0.0121015	0
2.59702	0.0121406	0
2.59976	0.0121797	0
2.62714	0.0122189	0
2.63261	0.012258	0
2.66547	0.0123362	0
2.6694	0.0123754	0
2.67214	0.0124145	0
2.68583	0.0124928	0
2.68583	0.0124928	0
2.69131	0.0125319	0
2.69952	0.0125711	0
2.74059	0.0126102	0
2.74333	0.0126494	0
2.75	0.0126886	0
2.75548	0.0127277	0
2.76095	0.0127669	0
2.78559	0.0128061	0
2.79928	0.0128452	0
2.80476	0.0128844	0
2.81023	0.0129236	0
2.81571	0.0129628	0
2.82392	0.013002	0
2.84976	0.0130412	0
2.8525	0.0130804	0
2.8744	0.0131196	0
2.87988	0.0131587	0
2.89357	0.0131979	0
2.90178	0.0132371	0
2.90726	0.0133155	0
2.91273	0.0133547	0
2.93309	0.0133939	0
2.94405	0.0134331	0
2.955	0.0134723	0
2.96047	0.0135507	0
2.97416	0.0135899	0
2.9769	0.0136291	0
2.97964	0.0136683	0
2.99059	0.0137467	0
2.99333	0.0137859	0
2.9988	0.0138251	0
3.00548	0.0138643	0
3.00821	0.0139035	0
3.01369	0.0139819	0
3.01643	0.0140211	0
3.0219	0.0140995	0
3.02533	0.0141387	0
3.03833	0.0141779	0
3.04381	0.0142563	0
3.04654	0.0142956	0
3.05749	0.0143348	0
3.06023	0.0144132	0
3.07118	0.0144525	0
3.0794	0.0144917	0
3.08214	0.0145309	0
3.08333	0.0145702	0
3.09155	0.0146094	0
3.09976	0.0146487	0
3.11071	0.0146879	0
3.11345	0.0147272	0
3.12166	0.0148057	0
3.12714	0.0148449	0
3.13261	0.0148842	0
3.13535	0.0149234	0
3.1463	0.0149627	0
3.15178	0.0150019	0
3.15452	0.0150412	0
3.1694	0.0151197	0
3.17488	0.015159	0
3.19678	0.0152375	0
3.21321	0.0152768	0
3.21869	0.015316	0
3.24059	0.0153553	0
3.25274	0.0153946	0
3.25821	0.0154338	0
3.26095	0.0155124	0
3.26369	0.0155517	0
3.26643	0.0155909	0
3.28285	0.0156695	0
3.28559	0.0157087	0
3.29654	0.015748	0
3.30202	0.0157873	0
3.32118	0.0158266	0
3.32392	0.0158658	0
3.32666	0.0159051	0
3.33333	0.0159444	0
3.34155	0.0159836	0
3.34702	0.0160229	0
3.34976	0.0160622	0
3.35524	0.0161015	0
3.37166	0.0161408	0
3.37714	0.01618	0
3.39357	0.0162193	0
3.40178	0.0162979	0
3.40452	0.0163372	0
3.40726	0.0163765	0
3.41667	0.0164157	0
3.4194	0.016455	0
3.42214	0.0164943	0
3.43309	0.0165336	0
3.43583	0.0165729	0
3.44131	0.0166122	0
3.46595	0.0166515	0
3.47142	0.0166908	0
3.48238	0.0167301	0
3.49059	0.0168087	0
3.49333	0.016848	0
3.49606	0.0169266	0
3.49624	0.0169659	0
3.5	0.0171624	0
3.51369	0.0172017	0
3.52464	0.017241	0
3.53012	0.0172803	0
3.53285	0.0173196	0
3.54107	0.0173589	0
3.56023	0.0174768	0
3.56571	0.0175161	0
3.58607	0.0175947	0
3.59976	0.0176341	0
3.60524	0.0177127	0
3.61071	0.017752	0
3.61345	0.0178307	0
3.62714	0.01787	0
3.63535	0.0179093	0
3.67762	0.017988	0
3.69131	0.0180273	0
3.71047	0.0180667	0
3.71321	0.018106	0
3.7269	0.0181454	0
3.72964	0.0181847	0
3.73238	0.0182241	0
3.7488	0.0183028	0
3.75274	0.0183421	0
3.75821	0.0184208	0
3.76643	0.0184602	0
3.76916	0.0184995	0
3.77464	0.0185389	0
3.79654	0.0185783	0
3.81571	0.0186176	0
3.84428	0.018657	0
3.85524	0.0186964	0
3.86071	0.0187357	0
3.86893	0.0187751	0
3.87166	0.0188145	0
3.87988	0.0188539	0
3.88809	0.0188933	0
3.89083	0.0189327	0
3.89904	0.0190509	0
3.90178	0.0190903	0
3.90726	0.0191297	0
3.91273	0.0191691	0
3.91667	0.0192085	0
3.94405	0.0192479	0
3.96047	0.0192873	0
3.96595	0.0193267	0
3.96869	0.0193662	0
3.9769	0.0194056	0
3.99059	0.019445	0
4.0219	0.0194844	0
4.02464	0.0195239	0
4.04107	0.0195633	0
4.05476	0.0196027	0
4.05749	0.0196422	0
4.06297	0.0196816	0
4.06845	0.0197211	0
4.08607	0.0197605	0
4.09155	0.0198	0
4.09428	0.0198395	0
4.09976	0.0199184	0
4.10797	0.0199578	0
4.1244	0.0199973	0
4.12714	0.0200762	0
4.13535	0.0201946	0
4.1463	0.020234	0
4.15726	0.0202735	0
4.17488	0.0203524	0
4.18309	0.0204709	0
4.18583	0.0205104	0
4.18857	0.0205498	0
4.205	0.0205893	0
4.21321	0.0206288	0
4.21869	0.0206683	0
4.22416	0.0207078	0
4.22964	0.0207868	0
4.23238	0.0208263	0
4.23511	0.0208658	0
4.23785	0.0209448	0
4.24059	0.0209843	0
4.2488	0.0210238	0
4.27464	0.0211028	0
4.29381	0.0211819	0
4.29654	0.0212214	0
4.30202	0.0212609	0
4.31571	0.0213004	0
4.32118	0.02134	0
4.3294	0.0213795	0
4.33402	0.021419	0
4.34155	0.0214585	0
4.35797	0.021498	0
4.36345	0.0215376	0
4.36893	0.0215771	0
4.3744	0.0216166	0
4.37714	0.0216561	0
4.39083	0.0216957	0
4.3963	0.0217352	0
4.40178	0.0218538	0
4.41667	0.0218933	0
4.42762	0.0219724	0
4.43532	0.0220119	0
4.43857	0.0220515	0
4.44131	0.022091	0
4.44952	0.0221306	0
4.455	0.0221701	0
4.47416	0.0222097	0
4.47964	0.0222492	0
4.5	0.0224074	0
4.50274	0.0224865	0
4.50821	0.0225261	0
4.52464	0.0225656	0
4.53012	0.0226447	0
4.53559	0.0227238	0
4.53833	0.0227634	0
4.54107	0.0228029	0
4.54381	0.0228425	0
4.54654	0.022882	0
4.55202	0.0229216	0
4.55476	0.0230007	0
4.55749	0.0230403	0
4.56571	0.0230798	0
4.58214	0.0231194	0
4.58607	0.023159	0
4.59702	0.0232777	0
4.59976	0.0233172	0
4.6025	0.0233568	0
4.60524	0.0234359	0
4.62714	0.0234755	0
4.63809	0.0235151	0
4.66667	0.0235547	0
4.6694	0.0235943	0
4.67488	0.0236735	0
4.68036	0.023713	0
4.68309	0.0237526	0
4.68857	0.0237922	0
4.69952	0.0238318	0
4.70773	0.023911	0
4.71321	0.0239507	0
4.72142	0.0239903	0
4.7269	0.0240299	0
4.72964	0.0241091	0
4.73238	0.0241487	0
4.74606	0.0242279	0
4.76369	0.0243468	0
4.76643	0.0243864	0
4.7719	0.0244656	0
4.77464	0.0245449	0
4.78559	0.0245845	0
4.78833	0.0246241	0
4.79107	0.0246637	0
4.79381	0.0247034	0
4.81297	0.024743	0
4.81571	0.0247826	0
4.82666	0.0248222	0
4.8525	0.0248618	0
4.85524	0.0249015	0
4.85797	0.0249411	0
4.87714	0.0249807	0
4.88809	0.0250204	0
4.89083	0.02506	0
4.89528	0.0250996	0
4.8963	0.0251393	0
4.90726	0.0251789	0
4.90999	0.0252185	0
4.91667	0.0252582	0
4.92488	0.0252978	0
4.93309	0.0253375	0
4.96595	0.0253771	0
4.97142	0.0254168	0
4.98785	0.0254564	0
5.00274	0.0254961	0
5.00821	0.0255358	0
5.01643	0.0255755	0
5.01916	0.0256548	0
5.02464	0.0256945	0
5.03833	0.0257342	0
5.04107	0.0258533	0
5.04654	0.025893	0
5.04928	0.0259327	0
5.06023	0.0259724	0
5.06845	0.0260121	0
5.07598	0.0260518	0
5.08881	0.0260915	0
5.0924	0.0261312	0
5.09428	0.0261709	0
5.1	0.0262106	0
5.11071	0.0262504	0
5.11893	0.0263298	0
5.1244	0.0263695	0
5.13535	0.0264489	0
5.17762	0.0264887	0
5.18036	0.0265284	0
5.19131	0.0265682	0
5.19405	0.0266079	0
5.19678	0.0266477	0
5.21047	0.0266874	0
5.21869	0.0267272	0
5.22416	0.0267669	0
5.2269	0.0268067	0
5.24059	0.0268464	0
5.25	0.0268862	0
5.26643	0.026926	0
5.2719	0.0270453	0
5.28833	0.0270851	0
5.30202	0.0271248	0
5.30749	0.0271646	0
5.31023	0.0272044	0
5.31571	0.0272442	0
5.31845	0.027284	0
5.32392	0.0273238	0
5.34702	0.0273635	0
5.35524	0.0274034	0
5.36071	0.0274432	0
5.36619	0.027483	0
5.36893	0.0275228	0
5.37166	0.0276422	0
5.38261	0.0277219	0
5.38809	0.0277617	0
5.39083	0.0278015	0
5.39904	0.0278414	0
5.4194	0.0279211	0
5.42488	0.0279609	0
5.42762	0.0280007	0
5.43309	0.0280804	0
5.43857	0.0281203	0
5.455	0.0282	0
5.45773	0.0282399	0
5.46047	0.0283196	0
5.46869	0.0283594	0
5.47142	0.0283993	0
5.47416	0.0284391	0
5.48238	0.028479	0
5.48511	0.0285189	0
5.49333	0.0285587	0
5.49606	0.0285986	0
5.5	0.0287581	0
5.50274	0.0288378	0
5.50548	0.0288776	0
5.50821	0.0289175	0
5.51095	0.0289574	0
5.51369	0.0289972	0
5.51916	0.0290769	0
5.5219	0.0291168	0
5.52464	0.0291567	0
5.53559	0.0291965	0
5.53833	0.0292364	0
5.55202	0.0292763	0
5.57392	0.0293161	0
5.59702	0.029356	0
5.59976	0.0293959	0
5.6025	0.0294358	0
5.61071	0.0294757	0
5.61345	0.0295555	0
5.6244	0.0295954	0
5.62988	0.0296352	0
5.63535	0.0296751	0
5.64083	0.029715	0
5.6463	0.0297948	0
5.64904	0.0298347	0
5.65726	0.0299145	0
5.66547	0.0299544	0
5.67214	0.0300342	0
5.67488	0.0300741	0
5.68309	0.030114	0
5.68583	0.0301539	0
5.69405	0.0301938	0
5.69678	0.0302337	0
5.705	0.0302736	0
5.70773	0.0303136	0
5.71321	0.0303934	0
5.71595	0.0304333	0
5.72964	0.0304732	0
5.74333	0.0305132	0
5.74606	0.0305531	0
5.75	0.030633	0
5.75548	0.0306729	0
5.76369	0.0307129	0
5.7719	0.0307928	0
5.77464	0.0308727	0
5.77738	0.0309126	0
5.78833	0.0309526	0
5.79381	0.0309925	0
5.80476	0.0310325	0
5.80749	0.0311124	0
5.81023	0.0311524	0
5.82118	0.0311924	0
5.84702	0.0312324	0
5.87988	0.0312724	0
5.88261	0.0313124	0
5.88535	0.0313924	0
5.88809	0.0314324	0
5.89083	0.0315124	0
5.89904	0.0315524	0
5.90178	0.0315924	0
5.90452	0.0316324	0
5.90999	0.0316724	0
5.9194	0.0317525	0
5.92214	0.0317925	0
5.92762	0.0318325	0
5.94131	0.0318725	0
5.94661	0.0319125	0
5.96595	0.0319526	0
5.97142	0.0319926	0
5.9769	0.0320326	0
5.99059	0.0320727	0
5.99333	0.0321127	0
6.00821	0.0321528	0
6.01643	0.0321928	0
6.01916	0.0322329	0
6.03559	0.0322729	0
6.04107	0.032313	0
6.05476	0.0323531	0
6.08333	0.0324333	0
6.08607	0.0325134	0
6.09155	0.0325936	0
6.09702	0.0326737	0
6.09976	0.0327539	0
6.11071	0.032794	0
6.11619	0.0328341	0
6.12714	0.0328741	0
6.13261	0.0329142	0
6.13809	0.0330345	0
6.14083	0.0331146	0
6.14904	0.0332349	0
6.15999	0.033275	0
6.22142	0.0333151	0
6.23785	0.0333953	0
6.25548	0.0334354	0
6.25821	0.0335157	0
6.26694	0.0335558	0
6.26916	0.0335959	0
6.27738	0.0336762	0
6.28833	0.0337163	0
6.29107	0.0337564	0
6.30202	0.0339169	0
6.31845	0.0339971	0
6.34155	0.0340373	0
6.35181	0.0340774	0
6.35797	0.0341577	0
6.36345	0.0341978	0
6.3744	0.034238	0
6.38809	0.0343183	0
6.39904	0.0343986	0
6.40178	0.0344387	0
6.40452	0.034519	0
6.40726	0.0345993	0
6.41667	0.0346395	0
6.4194	0.0347198	0
6.43309	0.0347599	0
6.43583	0.0348001	0
6.43857	0.0348402	0
6.44131	0.0348804	0
6.45226	0.0349206	0
6.46595	0.0350009	0
6.47142	0.0350411	0
6.47416	0.0350812	0
6.47964	0.0351214	0
6.48511	0.0351616	0
6.49606	0.0352419	0
6.5	0.0352821	0
6.51369	0.0353223	0
6.53012	0.0353625	0
6.53285	0.0354027	0
6.53833	0.0354429	0
6.54107	0.035483	0
6.54928	0.0355634	0
6.55476	0.0356036	0
6.56023	0.0356438	0
6.56297	0.035684	0
6.57118	0.0358045	0
6.57392	0.0358447	0
6.58214	0.0358849	0
6.58333	0.0359251	0
6.58607	0.0360055	0
6.59155	0.0360457	0
6.6025	0.0361261	0
6.61071	0.0361663	0
6.61619	0.0362065	0
6.63535	0.0362467	0
6.64083	0.0362869	0
6.64357	0.0363271	0
6.6475	0.0363673	0
6.65726	0.0364075	0
6.66273	0.036488	0
6.67214	0.0365282	0
6.68036	0.0365684	0
6.68309	0.0366086	0
6.69131	0.0366488	0
6.70226	0.0367293	0
6.705	0.0367695	0
6.70773	0.03685	0
6.71869	0.0368902	0
6.7269	0.0369304	0
6.72964	0.0369707	0
6.73238	0.0370109	0
6.73785	0.0370511	0
6.74059	0.0370914	0
6.74606	0.0371718	0
6.75548	0.0372121	0
6.75821	0.0372925	0
6.76369	0.0373328	0
6.76643	0.037373	0
6.78285	0.0374132	0
6.78559	0.0374535	0
6.78833	0.0375339	0
6.80202	0.0375742	0
6.82666	0.0376547	0
6.8294	0.0376949	0
6.83607	0.0377351	0
6.8525	0.0377754	0
6.86071	0.0378156	0
6.86619	0.0378559	0
6.86893	0.0378961	0
6.88535	0.0379364	0
6.9194	0.0379766	0
6.92762	0.0380169	0
6.93583	0.0380974	0
6.94405	0.038178	0
6.94678	0.0382183	0
6.955	0.0382988	0
6.95773	0.0383391	0
6.96047	0.0383794	0
6.96321	0.0384196	0
6.96595	0.0384599	0
6.97142	0.0385002	0
6.97416	0.0385405	0
6.98511	0.0386211	0
6.98785	0.0386614	0
6.99606	0.0387017	0
7.00274	0.038742	0
7.01369	0.0387823	0
7.01643	0.0388226	0
7.01916	0.0388629	0
7.02464	0.0389032	0
7.04928	0.0389435	0
7.05476	0.0389838	0
7.06023	0.0390644	0
7.06297	0.0391047	0
7.06571	0.039145	0
7.07118	0.0391853	0
7.08881	0.0392256	0
7.09155	0.0392659	0
7.09702	0.0393063	0
7.12166	0.0393466	0
7.1244	0.0393869	0
7.13809	0.0394272	0
7.14083	0.0395079	0
7.15178	0.0395483	0
7.16273	0.0395886	0
7.16667	0.0396289	0
7.18309	0.0396693	0
7.18583	0.03975	0
7.19131	0.0397903	0
7.205	0.0398306	0
7.20773	0.039871	0
7.21869	0.0399113	0
7.22142	0.0400324	0
7.22416	0.0400727	0
7.2488	0.0401131	0
7.25548	0.0401534	0
7.26095	0.0401937	0
7.26369	0.0402341	0
7.26643	0.0403552	0
7.27464	0.0403955	0
7.28012	0.0404359	0
7.28833	0.0404762	0
7.29381	0.0405166	0
7.29928	0.0405569	0
7.31023	0.0405973	0
7.31297	0.0406377	0
7.31571	0.0407587	0
7.33333	0.0407991	0
7.34155	0.0408395	0
7.34428	0.0408798	0
7.34976	0.0409202	0
7.3525	0.0409606	0
7.35524	0.0410413	0
7.36619	0.0410817	0
7.39357	0.041122	0
7.39904	0.0411624	0
7.40726	0.0412028	0
7.40999	0.0412432	0
7.41547	0.0412836	0
7.4194	0.041324	0
7.42762	0.0413643	0
7.43309	0.0414047	0
7.46321	0.0414451	0
7.46595	0.0414855	0
7.46869	0.0415259	0
7.4769	0.0416067	0
7.47964	0.0416471	0
7.48238	0.0416875	0
7.49059	0.0417279	0
7.49333	0.0417683	0
7.49606	0.0418088	0
7.51369	0.0418492	0
7.51643	0.0418896	0
7.51916	0.04193	0
7.5219	0.0419705	0
7.52738	0.0420109	0
7.54107	0.0420513	0
7.55476	0.0420917	0
7.56023	0.0421322	0
7.56297	0.0421726	0
7.57666	0.0422535	0
7.59428	0.0422939	0
7.59702	0.0423344	0
7.60797	0.0423748	0
7.61619	0.0424557	0
7.6244	0.0424961	0
7.63261	0.0426175	0
7.64357	0.0426579	0
7.6463	0.0427388	0
7.64904	0.0427793	0
7.6694	0.0428198	0
7.67214	0.0428602	0
7.68583	0.0429411	0
7.69405	0.0430221	0
7.69678	0.043103	0
7.69952	0.0431435	0
7.7	0.043184	0
7.70773	0.0432244	0
7.7269	0.0432649	0
7.73785	0.0433054	0
7.74606	0.0433459	0
7.7488	0.0434269	0
7.75548	0.0434674	0
7.75821	0.0435079	0
7.76643	0.0435484	0
7.76916	0.0435889	0
7.77464	0.0436699	0
7.78559	0.0437104	0
7.78833	0.0437509	0
7.79381	0.0437915	0
7.80749	0.0438725	0
7.81023	0.043913	0
7.81845	0.0439535	0
7.82118	0.043994	0
7.82392	0.0441156	0
7.83333	0.0441562	0
7.83607	0.0441967	0
7.8525	0.0442372	0
7.85797	0.0442778	0
7.87988	0.0443183	0
7.88535	0.0443589	0
7.89904	0.0443994	0
7.91547	0.04444	0
7.93036	0.0444805	0
7.93155	0.0445211	0
7.93309	0.0445617	0
7.93857	0.0446022	0
7.94405	0.0446428	0
7.94678	0.0447239	0
7.94952	0.0447645	0
7.96321	0.0448051	0
7.96869	0.0448862	0
7.97142	0.0449268	0
7.98785	0.0450079	0
7.99333	0.0450485	0
7.99606	0.0451297	0
7.9988	0.0451703	0
8	0.0452109	0
8.00548	0.0452515	0
8.01095	0.0452921	0
8.01369	0.0453327	0
8.01643	0.0453733	0
8.02738	0.0454546	0
8.03833	0.0454952	0
8.04654	0.0455765	0
8.06023	0.0456172	0
8.06571	0.0456579	0
8.07118	0.0457798	0
8.07392	0.0458205	0
8.10524	0.0458612	0
8.11071	0.0459019	0
8.13809	0.0459425	0
8.14083	0.0459832	0
8.15999	0.0461053	0
8.16273	0.0461867	0
8.17488	0.0462682	0
8.18309	0.0463089	0
8.18857	0.0463496	0
8.205	0.0463903	0
8.22416	0.046431	0
8.2269	0.0464718	0
8.23238	0.0465532	0
8.23511	0.046594	0
8.24059	0.0466347	0
8.24333	0.0467162	0
8.2488	0.0467977	0
8.25548	0.0468384	0
8.25821	0.0468792	0
8.26369	0.0469199	0
8.26916	0.0469607	0
8.28012	0.0470015	0
8.29107	0.0470423	0
8.29381	0.0470831	0
8.31023	0.0471647	0
8.31571	0.0472055	0
8.31845	0.0472871	0
8.32118	0.0473279	0
8.3294	0.0473687	0
8.33607	0.0474096	0
8.33881	0.0474912	0
8.34976	0.0476136	0
8.35797	0.0476545	0
8.36071	0.0476953	0
8.37714	0.0477361	0
8.37988	0.0478586	0
8.38809	0.0478994	0
8.3963	0.0479403	0
8.39904	0.0479811	0
8.40999	0.048022	0
8.4194	0.0480628	0
8.43309	0.0481037	0
8.44131	0.0481854	0
8.44952	0.0482263	0
8.45773	0.0482671	0
8.46047	0.048308	0
8.46595	0.0483489	0
8.47142	0.0483897	0
8.48238	0.0484306	0
8.49829	0.0484715	0
8.5	0.0485124	0
8.50821	0.0485533	0
8.51369	0.0485942	0
8.51643	0.0486351	0
8.5219	0.0486761	0
8.52464	0.048717	0
8.54381	0.0487579	0
8.55202	0.0487988	0
8.56023	0.0489216	0
8.56126	0.0490034	0
8.56845	0.0490853	0
8.58333	0.0491262	0
8.58881	0.0491671	0
8.59428	0.0492081	0
8.59702	0.049249	0
8.6025	0.0492899	0
8.60797	0.0493309	0
8.61071	0.0493718	0
8.61619	0.0495357	0
8.62166	0.0496176	0
8.63261	0.0496586	0
8.64083	0.0497405	0
8.6463	0.0497815	0
8.65726	0.0498225	0
8.66273	0.0498634	0
8.66547	0.0499454	0
8.67488	0.0499864	0
8.67762	0.0500273	0
8.68036	0.0500683	0
8.68309	0.0501093	0
8.68857	0.0501503	0
8.69131	0.0502322	0
8.69678	0.0502732	0
8.705	0.0503142	0
8.71321	0.0503552	0
8.71595	0.0503962	0
8.72416	0.0504781	0
8.7269	0.0505601	0
8.74059	0.0506421	0
8.7488	0.0507241	0
8.76369	0.0507651	0
8.7719	0.0508061	0
8.77738	0.0508471	0
8.78285	0.0508881	0
8.78559	0.0509291	0
8.79107	0.0509701	0
8.79381	0.0510111	0
8.79654	0.0510931	0
8.79928	0.0511341	0
8.80476	0.0511751	0
8.81571	0.0512161	0
8.81845	0.0512571	0
8.83333	0.0512981	0
8.83607	0.0513391	0
8.84155	0.0513802	0
8.84428	0.0514212	0
8.84702	0.0515032	0
8.87166	0.0515853	0
8.88809	0.0516674	0
8.89904	0.0517084	0
8.91547	0.0517905	0
8.9194	0.0518316	0
8.93036	0.0519137	0
8.93634	0.0519547	0
8.94952	0.0519958	0
8.95226	0.0520368	0
8.955	0.0520779	0
8.95773	0.052119	0
8.96595	0.05216	0
8.97142	0.0522011	0
8.97416	0.0522422	0
8.9769	0.0522832	0
8.97964	0.0523654	0
8.98511	0.0524065	0
8.99059	0.0524476	0
8.99606	0.0524887	0
8.9988	0.0525298	0
9	0.0525709	0
9.01095	0.0526531	0
9.01369	0.0527353	0
9.0219	0.0527764	0
9.02464	0.0528175	0
9.04381	0.0528586	0
9.04654	0.0528997	0
9.05202	0.0529408	0
9.06571	0.052982	0
9.07392	0.0530642	0
9.0794	0.0531053	0
9.08607	0.0531465	0
9.09976	0.0531876	0
9.1025	0.0532287	0
9.11345	0.0532699	0
9.11893	0.0533521	0
9.12714	0.0533933	0
9.13261	0.0534344	0
9.14083	0.0535167	0
9.15452	0.0535579	0
9.16547	0.0536402	0
9.1694	0.0536814	0
9.17214	0.0537225	0
9.17488	0.0537637	0
9.18036	0.0538049	0
9.18857	0.053846	0
9.19131	0.0539696	0
9.19405	0.0540519	0
9.19952	0.0540931	0
9.205	0.0541754	0
9.20739	0.0542166	0
9.21321	0.0542578	0
9.22416	0.054299	0
9.23511	0.0543401	0
9.23785	0.0544225	0
9.24333	0.0545049	0
9.2488	0.054546	0
9.25274	0.0545872	0
9.25821	0.0546284	0
9.26643	0.0546696	0
9.28012	0.054752	0
9.28559	0.0548344	0
9.29381	0.0548756	0
9.29928	0.0549168	0
9.30749	0.054958	0
9.31297	0.0550404	0
9.31845	0.0551228	0
9.3294	0.055164	0
9.33881	0.0552465	0
9.34976	0.0553289	0
9.3525	0.0553701	0
9.36071	0.0554525	0
9.36893	0.0554937	0
9.37166	0.0555349	0
9.3963	0.0555762	0
9.40178	0.0556174	0
9.41273	0.0556586	0
9.4194	0.055741	0
9.42214	0.0557822	0
9.42762	0.0558235	0
9.43309	0.0558647	0
9.43583	0.0559059	0
9.44011	0.0559472	0
9.44405	0.0559884	0
9.45226	0.0560296	0
9.455	0.0560709	0
9.45773	0.0561121	0
9.46321	0.0561945	0
9.46595	0.0563182	0
9.46869	0.0563595	0
9.47142	0.0564419	0
9.47416	0.0565656	0
9.49333	0.0566068	0
9.49606	0.0566481	0
9.5	0.0566893	0
9.50548	0.0567306	0
9.50821	0.0567718	0
9.51095	0.056813	0
9.53833	0.0568543	0
9.54107	0.0568955	0
9.54928	0.0569368	0
9.55202	0.056978	0
9.55749	0.0570193	0
9.56297	0.0570605	0
9.56845	0.0571018	0
9.57392	0.0571431	0
9.5794	0.0572256	0
9.58607	0.0573081	0
9.59155	0.0573494	0
9.59428	0.0574732	0
9.59702	0.0575145	0
9.59976	0.0575558	0
9.60524	0.0575971	0
9.61071	0.0576384	0
9.61619	0.0576797	0
9.61893	0.0577623	0
9.6244	0.0578449	0
9.62714	0.0578862	0
9.62988	0.0579275	0
9.63261	0.0580101	0
9.6463	0.0580514	0
9.64904	0.0580927	0
9.65178	0.0581753	0
9.65726	0.058258	0
9.66273	0.0582993	0
9.67488	0.0583406	0
9.67762	0.0583819	0
9.68309	0.0584232	0
9.68583	0.0585472	0
9.69131	0.0585885	0
9.69678	0.0586298	0
9.69952	0.0587125	0
9.71321	0.0587538	0
9.71595	0.0588365	0
9.7488	0.0588779	0
9.75821	0.0589192	0
9.76095	0.0589606	0
9.77738	0.059002	0
9.79107	0.0590433	0
9.79381	0.0590847	0
9.80749	0.0591261	0
9.81023	0.0591675	0
9.81571	0.0592088	0
9.82666	0.0592916	0
9.83214	0.059333	0
9.83333	0.0593743	0
9.84976	0.0594571	0
9.86071	0.0594985	0
9.86619	0.0595813	0
9.86893	0.0596227	0
9.87714	0.0596641	0
9.8963	0.0597055	0
9.89904	0.0597469	0
9.90178	0.0597883	0
9.91273	0.0598298	0
9.91667	0.0598712	0
9.93309	0.0599126	0
9.93857	0.0599541	0
9.94131	0.0599955	0
9.95773	0.060037	0
9.96321	0.0600784	0
9.97142	0.0601199	0
9.97964	0.0602028	0
9.98238	0.0602443	0
10	0.0602858	0
10.011	0.0603273	0
10.0164	0.0603688	0
10.0301	0.0604103	0
10.0493	0.0604933	0
10.0861	0.0605348	0
10.0888	0.0605763	0
10.0943	0.0606594	0
10.097	0.060701	0
10.1107	0.0607425	0
10.1164	0.0607841	0
10.1189	0.0608256	0
10.1217	0.0608672	0
10.1244	0.0609503	0
10.1271	0.0609918	0
10.1299	0.0610334	0
10.1326	0.0610749	0
10.1408	0.0611165	0
10.1436	0.0611996	0
10.1492	0.0612412	0
10.1518	0.0612827	0
10.1545	0.0613243	0
10.1627	0.0614075	0
10.1749	0.0614491	0
10.1804	0.0614907	0
10.1858	0.0615322	0
10.1913	0.0615739	0
10.1968	0.0616155	0
10.1995	0.0616571	0
10.2159	0.0616987	0
10.2231	0.0617403	0
10.2269	0.0617819	0
10.2313	0.0618236	0
10.2351	0.0619068	0
10.245	0.0619485	0
10.2461	0.0619901	0
10.25	0.0620318	0
10.2582	0.0621151	0
10.2637	0.0621567	0
10.2664	0.06224	0
10.2692	0.0622817	0
10.2774	0.0623233	0
10.2856	0.0624483	0
10.2883	0.0624899	0
10.302	0.0625316	0
10.3184	0.0625733	0
10.3212	0.062615	0
10.3267	0.0626567	0
10.3361	0.0626984	0
10.3908	0.0627401	0
10.4155	0.0627818	0
10.4167	0.0628235	0
10.4194	0.0628653	0
10.4339	0.0629487	0
10.4358	0.0629905	0
10.444	0.0630322	0
10.4577	0.0630739	0
10.4632	0.0631574	0
10.4851	0.0631992	0
10.4961	0.063241	0
10.5	0.0633663	0
10.5137	0.0634081	0
10.5246	0.0634917	0
10.5274	0.0635334	0
10.5356	0.0635752	0
10.5411	0.0636588	0
10.5465	0.0637006	0
10.552	0.0637425	0
10.5548	0.0637843	0
10.5575	0.0638679	0
10.5602	0.0639097	0
10.563	0.0639934	0
10.5657	0.064077	0
10.5739	0.0641188	0
10.5818	0.0641606	0
10.5833	0.0642025	0
10.5861	0.0642861	0
10.5888	0.0643279	0
10.6025	0.0643698	0
10.6134	0.0644116	0
10.6271	0.0644535	0
10.6326	0.0644953	0
10.6381	0.064579	0
10.6408	0.0646209	0
10.6436	0.0646628	0
10.649	0.0647046	0
10.6518	0.0648302	0
10.6545	0.0648721	0
10.6573	0.0649977	0
10.6627	0.0650396	0
10.6694	0.0650814	0
10.6749	0.0651233	0
10.6804	0.0651652	0
10.6858	0.0652071	0
10.694	0.065249	0
10.7023	0.0652909	0
10.705	0.0653746	0
10.7077	0.0654165	0
10.7105	0.0655422	0
10.7159	0.0655841	0
10.7214	0.065626	0
10.7433	0.0657518	0
10.7555	0.0657938	0
10.7637	0.0658357	0
10.7664	0.0658776	0
10.7692	0.0659196	0
10.7746	0.0659615	0
10.7856	0.0660035	0
10.7911	0.0660454	0
10.7926	0.0660874	0
10.7993	0.0661293	0
10.8184	0.0661713	0
10.8212	0.0662552	0
10.8294	0.0662971	0
10.8333	0.0663391	0
10.8361	0.0663811	0
10.8364	0.066423	0
10.8415	0.066507	0
10.8498	0.0665909	0
10.8552	0.0666749	0
10.858	0.0667169	0
10.8634	0.0668008	0
10.8662	0.0668428	0
10.8689	0.0668848	0
10.8717	0.0669268	0
10.8771	0.0669687	0
10.8854	0.0670107	0
10.8881	0.0670527	0
10.8908	0.0670946	0
10.8936	0.0671366	0
10.9127	0.0671786	0
10.9304	0.0672206	0
10.944	0.0672626	0
10.9687	0.0673046	0
10.9714	0.0673467	0
10.9988	0.0673887	0
11	0.0674728	0
11.011	0.0675989	0
11.0137	0.067683	0
11.0164	0.0677251	0
11.0246	0.0677671	0
11.0383	0.0678091	0
11.0602	0.0678932	0
11.063	0.0679773	0
11.0739	0.0680194	0
11.108	0.0680614	0
11.1244	0.0681035	0
11.1436	0.0681456	0
11.1463	0.0681877	0
11.1518	0.0682298	0
11.1545	0.068314	0
11.1573	0.0683561	0
11.1694	0.0683982	0
11.1721	0.0684824	0
11.1804	0.0685666	0
11.1831	0.0686087	0
11.1858	0.0686509	0
11.1995	0.068693	0
11.2	0.0687352	0
11.205	0.0687773	0
11.2159	0.0688616	0
11.2488	0.0689037	0
11.2527	0.068988	0
11.2582	0.0690302	0
11.2664	0.0690723	0
11.2692	0.0691145	0
11.2774	0.0691567	0
11.2801	0.0691988	0
11.2993	0.069241	0
11.302	0.0692832	0
11.3048	0.0693675	0
11.3073	0.0694097	0
11.3075	0.0694518	0
11.313	0.069494	0
11.3157	0.0695362	0
11.3184	0.0695784	0
11.3333	0.0696206	0
11.3361	0.0696627	0
11.347	0.0697471	0
11.3607	0.0697893	0
11.3717	0.0698315	0
11.3799	0.0698737	0
11.3826	0.069916	0
11.3854	0.0699582	0
11.3936	0.0700004	0
11.4045	0.0700426	0
11.4073	0.0700849	0
11.41	0.0701271	0
11.4167	0.0701694	0
11.4276	0.0702116	0
11.4304	0.0702539	0
11.4331	0.0702961	0
11.4358	0.0703384	0
11.4386	0.0703806	0
11.4413	0.0704651	0
11.4468	0.0705074	0
11.4523	0.0705496	0
11.455	0.0705919	0
11.4605	0.0706342	0
11.4687	0.0706764	0
11.4714	0.070761	0
11.4742	0.0708033	0
11.4769	0.0708456	0
11.488	0.0708878	0
11.4906	0.0709301	0
11.4933	0.0709724	0
11.5027	0.071057	0
11.5055	0.0710993	0
11.5082	0.0711416	0
11.5246	0.0712263	0
11.5438	0.071311	0
11.5465	0.0713533	0
11.563	0.0713956	0
11.5657	0.0714803	0
11.5712	0.0715227	0
11.5739	0.0716497	0
11.5861	0.0716921	0
11.5888	0.0718191	0
11.5943	0.0718615	0
11.597	0.0719038	0
11.608	0.0719462	0
11.6217	0.0719886	0
11.6244	0.072031	0
11.6326	0.0721158	0
11.6381	0.0722005	0
11.6436	0.0722429	0
11.6463	0.0722853	0
11.649	0.0723277	0
11.6573	0.0723701	0
11.6667	0.0724125	0
11.6776	0.072455	0
11.6886	0.0724974	0
11.6968	0.0725398	0
11.7023	0.0725822	0
11.705	0.0726247	0
11.7077	0.0726671	0
11.7159	0.0727095	0
11.7242	0.0727944	0
11.7269	0.0728369	0
11.7296	0.0728793	0
11.7324	0.0729218	0
11.7372	0.0729642	0
11.7379	0.0730067	0
11.7527	0.0730491	0
11.7801	0.0730916	0
11.7829	0.0731341	0
11.8157	0.0732616	0
11.8239	0.0733041	0
11.8267	0.0733466	0
11.8321	0.0733892	0
11.8415	0.0734317	0
11.8525	0.0735168	0
11.858	0.0735593	0
11.8662	0.0736019	0
11.8744	0.0736445	0
11.8799	0.073687	0
11.8826	0.0737296	0
11.8854	0.0737722	0
11.8881	0.0738147	0
11.8905	0.0738573	0
11.8963	0.0738999	0
11.899	0.0739425	0
11.9167	0.0740277	0
11.9276	0.0741129	0
11.9304	0.0741555	0
11.9358	0.0742408	0
11.9413	0.0743686	0
11.944	0.0744539	0
11.9632	0.0745391	0
11.9644	0.0745818	0
11.9742	0.0746244	0
11.9796	0.0746671	0
11.9824	0.0747098	0
11.9851	0.0747524	0
11.9879	0.0747951	0
12.0027	0.0748377	0
12.0055	0.0748804	0
12.0082	0.0749231	0
12.011	0.0750085	0
12.011	0.0750085	0
12.0137	0.0750511	0
12.0219	0.0750938	0
12.0246	0.0752219	0
12.0274	0.0752646	0
12.0301	0.0753073	0
12.0411	0.07535	0
12.0438	0.0753927	0
12.0493	0.0754354	0
12.0602	0.0754781	0
12.063	0.0755635	0
12.0712	0.0756062	0
12.0767	0.075649	0
12.0833	0.0756917	0
12.0861	0.0757344	0
12.1052	0.0758199	0
12.1189	0.0758626	0
12.1244	0.0759054	0
12.1299	0.0759909	0
12.1381	0.0760336	0
12.1463	0.0761619	0
12.149	0.0762047	0
12.1518	0.0762902	0
12.1545	0.0763329	0
12.1573	0.0763757	0
12.1694	0.0764185	0
12.1749	0.0764612	0
12.1913	0.076504	0
12.1968	0.0765895	0
12.2105	0.0766323	0
12.2159	0.0766751	0
12.2187	0.0768034	0
12.2242	0.0768462	0
12.2269	0.076889	0
12.2351	0.0769318	0
12.2379	0.0769746	0
12.2692	0.0770174	0
12.2719	0.077146	0
12.2801	0.0771888	0
12.2938	0.0772746	0
12.2993	0.0773175	0
12.302	0.0773604	0
12.3075	0.0774461	0
12.313	0.0775319	0
12.3239	0.0775748	0
12.3321	0.0776177	0
12.3498	0.0776606	0
12.3525	0.0777463	0
12.3552	0.0777892	0
12.358	0.077875	0
12.3689	0.0779179	0
12.3744	0.0779609	0
12.3771	0.0780039	0
12.3799	0.0780469	0
12.3826	0.0780899	0
12.3854	0.0781329	0
12.3881	0.0781759	0
12.3963	0.078219	0
12.4018	0.0782622	0
12.4073	0.0783054	0
12.4249	0.0783923	0
12.444	0.0784362	0
12.4495	0.0784801	0
12.455	0.078568	0
12.4577	0.0786121	0
12.4769	0.0787009	0
12.4796	0.0787898	0
12.4824	0.0788342	0
12.5	0.078924	0
12.5055	0.078969	0
12.5137	0.0790142	0
12.5192	0.0790595	0
12.5219	0.0791048	0
12.5246	0.0791501	0
12.5274	0.0791955	0
12.5356	0.0792411	0
12.5383	0.0792868	0
12.5465	0.0793325	0
12.5548	0.0793786	0
12.563	0.0794247	0
12.5739	0.0794711	0
12.5767	0.0795638	0
12.5821	0.0796567	0
12.5861	0.0797032	0
12.5915	0.0797499	0
12.597	0.0797966	0
12.6025	0.0798435	0
12.6162	0.0798905	0
12.6217	0.0799375	0
12.6244	0.0799846	0
12.6271	0.0800788	0
12.6381	0.080126	0
12.6463	0.0801733	0
12.6518	0.0802207	0
12.6545	0.080268	0
12.66	0.0803154	0
12.6776	0.0804106	0
12.6886	0.0805065	0
12.6913	0.0805546	0
12.7105	0.0806031	0
12.7159	0.0806518	0
12.7214	0.0807492	0
12.7351	0.080798	0
12.7406	0.0808961	0
12.7527	0.0809453	0
12.7555	0.0809945	0
12.7637	0.0811425	0
12.7693	0.081192	0
12.7746	0.0812909	0
12.7774	0.0813898	0
12.7829	0.0814393	0
12.7883	0.0814889	0
12.7965	0.0815386	0
12.8049	0.0816384	0
12.813	0.0816884	0
12.8239	0.0817386	0
12.8267	0.0817888	0
12.8333	0.0818391	0
12.8415	0.0818896	0
12.847	0.0819402	0
12.8552	0.0819909	0
12.858	0.0820924	0
12.8634	0.0822449	0
12.8771	0.0822959	0
12.8799	0.0823469	0
12.8936	0.0823982	0
12.899	0.0824495	0
12.9045	0.0825523	0
12.9167	0.0827581	0
12.9194	0.0828095	0
12.9249	0.082861	0
12.9276	0.0829638	0
12.9468	0.0830153	0
12.955	0.083067	0
12.9577	0.0831705	0
12.9714	0.0832746	0
12.9879	0.0833271	0
13.0027	0.0833798	0
13.0137	0.0834858	0
13.0192	0.0835391	0
13.0301	0.0835927	0
13.0356	0.0836466	0
13.0383	0.0837005	0
13.0438	0.0838087	0
13.0465	0.0839172	0
13.0602	0.0840268	0
13.0657	0.0840817	0
13.0684	0.0841916	0
13.1025	0.0842477	0
13.1217	0.0843612	0
13.1244	0.0844748	0
13.1354	0.0845898	0
13.1381	0.0847047	0
13.1408	0.0848197	0
13.1655	0.0848779	0
13.1721	0.0849364	0
13.1804	0.0849951	0
13.1858	0.085054	0
13.1968	0.0851132	0
13.1995	0.0851724	0
13.2019	0.0852318	0
13.205	0.0852913	0
13.2187	0.085351	0
13.2214	0.0854108	0
13.2269	0.0855306	0
13.2324	0.0856507	0
13.2406	0.0857712	0
13.2433	0.0858918	0
13.261	0.0859526	0
13.2637	0.0860745	0
13.2692	0.0861356	0
13.2938	0.0861974	0
13.3075	0.0862595	0
13.3102	0.0863837	0
13.3212	0.0864461	0
13.358	0.0865102	0
13.3607	0.0865743	0
13.3744	0.0866389	0
13.3826	0.0867039	0
13.3963	0.0867695	0
13.4045	0.0868355	0
13.41	0.0869018	0
13.4468	0.0869696	0
13.4714	0.0870388	0
13.4851	0.087109	0
13.4894	0.0871796	0
13.4906	0.0872502	0
13.4933	0.0873209	0
13.5	0.0874629	0
13.5164	0.0875347	0
13.5168	0.0876065	0
13.5195	0.0876784	0
13.5301	0.0878238	0
13.5383	0.0878969	0
13.5438	0.0879701	0
13.5493	0.0880437	0
13.5548	0.0881176	0
13.5657	0.0881919	0
13.5743	0.0882666	0
13.5767	0.0883413	0
13.5833	0.0884163	0
13.5861	0.0884914	0
13.5915	0.0885668	0
13.6189	0.08872	0
13.6271	0.0887972	0
13.6436	0.0888748	0
13.6537	0.0890309	0
13.66	0.0891093	0
13.6667	0.0891882	0
13.6831	0.0892683	0
13.7105	0.0893502	0
13.7159	0.0894323	0
13.7214	0.0895148	0
13.7269	0.0895978	0
13.7324	0.0896811	0
13.7461	0.0897654	0
13.7488	0.0898498	0
13.7582	0.0899344	0
13.761	0.0900192	0
13.7829	0.0901061	0
13.7938	0.0901936	0
13.802	0.0902819	0
13.8157	0.0903706	0
13.8184	0.0904595	0
13.8294	0.090549	0
13.8333	0.0906385	0
13.858	0.09073	0
13.8826	0.0908239	0
13.8854	0.090918	0
13.8936	0.0910125	0
13.9018	0.0911075	0
13.9127	0.0912027	0
13.9386	0.0912979	0
13.944	0.0913932	0
13.9468	0.0914888	0
13.9495	0.0915848	0
13.9523	0.0916811	0
13.9714	0.0917792	0
13.9796	0.0918779	0
13.9851	0.0919768	0
14.0164	0.0920781	0
14.0219	0.0921799	0
14.0246	0.0922818	0
14.0301	0.0923845	0
14.0329	0.0924876	0
14.0465	0.0926964	0
14.0479	0.0928011	0
14.0575	0.0929068	0
14.0643	0.0930132	0
14.0794	0.0931209	0
14.1052	0.0932315	0
14.108	0.0934537	0
14.1162	0.0935654	0
14.1299	0.0936784	0
14.1831	0.093798	0
14.2023	0.0939209	0
14.2067	0.0940448	0
14.2077	0.0941687	0
14.2351	0.0942962	0
14.2379	0.0944242	0
14.2642	0.0945562	0
14.3361	0.0946996	0
14.3717	0.0948473	0
14.41	0.0950031	0
14.4167	0.09516	0
14.4276	0.0953186	0
14.4577	0.0954827	0
14.4988	0.0956574	0
14.5164	0.0958367	0
14.5192	0.0960162	0
14.5575	0.0962083	0
14.5657	0.0964045	0
14.5873	0.0966082	0
14.5943	0.0968125	0
14.6244	0.0970319	0
14.7762	0.0973431	0
14.8102	0.0976793	0
14.8744	0.0981252	0
14.9605	0.0986532	0
15.0137	0.0993021	0
15.0548	0.100027	0
15.0657	0.100769	0
0	0	1
0.0054757	3.29866e-05	1
0.0219028	6.59728e-05	1
0.0355921	9.89596e-05	1
0.0438056	0.000131947	1
0.0629706	0.000164936	1
0.0711841	0.000197925	1
0.1	0.000230914	1
0.107974	0.000263902	1
0.11345	0.00029689	1
0.116188	0.00032988	1
0.135352	0.000362869	1
0.13809	0.000395858	1
0.15178	0.000428846	1
0.159993	0.000461836	1
0.180356	0.000494829	1
0.185832	0.000527822	1
0.2	0.000659795	1
0.221424	0.000692788	1
0.229637	0.000725782	1
0.243326	0.000758777	1
0.263689	0.000791773	1
0.274641	0.000824768	1
0.28833	0.00089076	1
0.291068	0.000923754	1
0.3	0.00102273	1
0.315708	0.00105573	1
0.323922	0.00108872	1
0.344285	0.00115471	1
0.366188	0.0011877	1
0.4	0.00128669	1
0.422142	0.00131969	1
0.433094	0.00135268	1
0.446783	0.00145168	1
0.454997	0.00148468	1
0.493326	0.00151768	1
0.5	0.00207869	1
0.508214	0.00211169	1
0.521903	0.00214469	1
0.53833	0.0021777	1
0.543806	0.0022107	1
0.549281	0.00224371	1
0.565708	0.00227672	1
0.588809	0.00230973	1
0.59976	0.00234275	1
0.6	0.00237576	1
0.605236	0.00240877	1
0.610712	0.00244179	1
0.616188	0.0024748	1
0.627139	0.00250782	1
0.629877	0.00254084	1
0.635352	0.00257386	1
0.640657	0.00260688	1
0.640828	0.0026399	1
0.65178	0.00267292	1
0.657255	0.00273897	1
0.67488	0.00280502	1
0.680356	0.00283805	1
0.683094	0.00287108	1
0.699521	0.00290411	1
0.704997	0.00297017	1
0.732375	0.0030032	1
0.746064	0.00303624	1
0.755476	0.00306927	1
0.763689	0.0031023	1
0.777379	0.00313534	1
0.780116	0.00316838	1
0.804757	0.00320143	1
0.807495	0.00323447	1
0.812971	0.00333359	1
0.818446	0.00336663	1
0.82666	0.00339968	1
0.829398	0.00343272	1
0.832136	0.00346577	1
0.852498	0.00349881	1
0.855236	0.00353186	1
0.86345	0.00356491	1
0.868925	0.00363101	1
0.871663	0.00366406	1
0.879877	0.00369711	1
0.882615	0.00373015	1
0.885352	0.00376321	1
0.896304	0.00379626	1
0.904517	0.00382931	1
0.907255	0.00389541	1
0.919405	0.00392846	1
0.922142	0.00396152	1
0.946783	0.00399458	1
0.952259	0.00402764	1
0.957734	0.0040607	1
0.96321	0.00409377	1
0.965948	0.00419296	1
0.976899	0.00422603	1
0.982375	0.00429216	1
0.987851	0.00432523	1
1.01916	0.0043583	1
1.0219	0.00439138	1
1.02738	0.00442445	1
1.04381	0.00445753	1
1.04654	0.0044906	1
1.04928	0.00452368	1
1.06571	0.00455675	1
1.07118	0.00458983	1
1.07666	0.00462291	1
1.08607	0.00465599	1
1.09155	0.00468907	1
1.11345	0.00472216	1
1.11619	0.00475524	1
1.12714	0.00478833	1
1.15537	0.00482142	1
1.16273	0.00485451	1
1.1694	0.0048876	1
1.17214	0.00492069	1
1.17762	0.00495378	1
1.19131	0.00498688	1
1.19952	0.00501998	1
1.22142	0.00505308	1
1.22416	0.00508618	1
1.23238	0.00511928	1
1.24333	0.00515239	1
1.2488	0.0051855	1
1.30749	0.00521861	1
1.34702	0.00525174	1
1.35524	0.00528486	1
1.37714	0.005318	1
1.39357	0.00535114	1
1.3963	0.00538428	1
1.41667	0.00545058	1
1.4194	0.00548373	1
1.42762	0.00551688	1
1.43583	0.00555004	1
1.44678	0.00558319	1
1.45226	0.00561635	1
1.47142	0.0056495	1
1.4988	0.00568267	1
1.5	0.005749	1
1.50821	0.00578217	1
1.51095	0.00581534	1
1.53012	0.0058485	1
1.53285	0.00591484	1
1.57392	0.00594801	1
1.577	0.00598118	1
1.58214	0.00601435	1
1.58607	0.00604753	1
1.59155	0.00611388	1
1.59976	0.00614706	1
1.6	0.00618024	1
1.61071	0.00621343	1
1.62166	0.00624661	1
1.64357	0.00627979	1
1.65999	0.00631298	1
1.67214	0.00634617	1
1.68309	0.00637935	1
1.68583	0.00641254	1
1.68857	0.00647892	1
1.69131	0.00651211	1
1.70226	0.0065453	1
1.705	0.00657848	1
1.70773	0.00664486	1
1.71047	0.00667805	1
1.71869	0.00671124	1
1.72416	0.00674443	1
1.72964	0.00681081	1
1.75	0.00684401	1
1.76916	0.00687721	1
1.77738	0.0069104	1
1.78833	0.0069436	1
1.79107	0.00700999	1
1.79654	0.00704319	1
1.79928	0.00707639	1
1.80202	0.00710959	1
1.83333	0.00714279	1
1.83607	0.00717598	1
1.85797	0.00720919	1
1.86345	0.0072424	1
1.86893	0.00727561	1
1.87988	0.00730882	1
1.88809	0.00734204	1
1.90178	0.00737525	1
1.90726	0.00744169	1
1.9194	0.00750813	1
1.92214	0.00754136	1
1.92762	0.00757458	1
1.96047	0.0076078	1
1.96851	0.00764103	1
1.9769	0.00767425	1
1.97964	0.00774071	1
1.98238	0.00780717	1
1.98511	0.00787363	1
2.01643	0.00790687	1
2.01916	0.00800657	1
2.0219	0.0080398	1
2.02464	0.00807304	1
2.03012	0.00810628	1
2.03285	0.00813951	1
2.03833	0.00817275	1
2.04928	0.00830573	1
2.05476	0.00837222	1
2.09155	0.00840547	1
2.09428	0.00843872	1
2.10524	0.00847198	1
2.11071	0.00850523	1
2.11345	0.00853848	1
2.13809	0.00857173	1
2.14083	0.00860498	1
2.16667	0.0086715	1
2.18036	0.00870477	1
2.19952	0.00873804	1
2.2	0.0087713	1
2.23238	0.00880458	1
2.24333	0.00883786	1
2.28833	0.00887114	1
2.29928	0.00890443	1
2.30749	0.008971	1
2.31023	0.00900429	1
2.31571	0.00903758	1
2.32666	0.00907087	1
2.33607	0.00910416	1
2.33881	0.00913746	1
2.34702	0.00917076	1
2.36345	0.00920406	1
2.36619	0.00923736	1
2.37988	0.00930398	1
2.38261	0.00933729	1
2.38809	0.0093706	1
2.39083	0.00940392	1
2.39904	0.00947054	1
2.40999	0.00953718	1
2.43036	0.0095705	1
2.43583	0.00963715	1
2.44131	0.0097038	1
2.44405	0.00973713	1
2.45226	0.00977046	1
2.46869	0.00980379	1
2.47142	0.00983712	1
2.47416	0.00987045	1
2.4769	0.00990378	1
2.48785	0.00993711	1
2.49606	0.00997044	1
2.5	0.0100371	1
[truncated: 1,519 more rows]

## Sheet: Figure_5B
time	cum_inc	high_ttr_levels
0	0	0
0.0054757	3.87387e-05	0
0.0219028	7.74767e-05	0
0.0355921	0.000116214	0
0.0383299	0.000154952	0
0.0438056	0.00019369	0
0.0629706	0.000232431	0
0.0711841	0.00027117	0
0.0821355	0.000309909	0
0.1	0.000348647	0
0.107974	0.000387384	0
0.11345	0.000426122	0
0.116188	0.00046486	0
0.118925	0.000503597	0
0.135352	0.000542335	0
0.13809	0.000581071	0
0.15178	0.000619807	0
0.159993	0.000658543	0
0.162731	0.000697283	0
0.172142	0.000736019	0
0.177618	0.000774759	0
0.180356	0.0008135	0
0.183094	0.000852242	0
0.185832	0.000890983	0
0.2	0.00104594	0
0.221424	0.00108468	0
0.229637	0.00112342	0
0.243326	0.00116216	0
0.263689	0.0012009	0
0.274641	0.00123964	0
0.28833	0.00131712	0
0.291068	0.00135585	0
0.3	0.00147206	0
0.302019	0.00151079	0
0.307495	0.00154953	0
0.315708	0.00158826	0
0.323922	0.001627	0
0.32666	0.00166573	0
0.344285	0.0017432	0
0.366188	0.00182067	0
0.4	0.00197562	0
0.4	0.00197562	0
0.404517	0.00201436	0
0.416667	0.0020531	0
0.422142	0.00209183	0
0.433094	0.00213057	0
0.444045	0.00216931	0
0.446783	0.00228554	0
0.449521	0.00232429	0
0.454997	0.00236303	0
0.471424	0.00240178	0
0.493326	0.00244052	0
0.5	0.00309914	0
0.508214	0.00313788	0
0.521903	0.00317662	0
0.53833	0.00321537	0
0.543806	0.00325411	0
0.549281	0.00329285	0
0.565708	0.0033316	0
0.588809	0.00337036	0
0.594285	0.00340911	0
0.59976	0.00344786	0
0.6	0.00348661	0
0.605236	0.00352536	0
0.610712	0.00356411	0
0.616188	0.00360286	0
0.627139	0.00364162	0
0.629877	0.00368037	0
0.635352	0.00371912	0
0.63809	0.00375788	0
0.640657	0.00379663	0
0.640828	0.00383539	0
0.65178	0.00387415	0
0.657255	0.00395167	0
0.67488	0.00402919	0
0.680356	0.00406795	0
0.683094	0.00410671	0
0.699521	0.00414548	0
0.704997	0.00422301	0
0.732375	0.00426177	0
0.746064	0.00430053	0
0.755476	0.0043393	0
0.763689	0.00437807	0
0.777379	0.00441684	0
0.780116	0.00445561	0
0.802019	0.00449439	0
0.804757	0.00457194	0
0.807495	0.00461071	0
0.812971	0.00468826	0
0.818446	0.00472703	0
0.82666	0.00476581	0
0.829398	0.00480458	0
0.832136	0.00484336	0
0.852498	0.00488213	0
0.855236	0.00492091	0
0.86345	0.00495969	0
0.868925	0.00503725	0
0.871663	0.00507603	0
0.879877	0.0051148	0
0.882615	0.00515358	0
0.885352	0.00519236	0
0.896304	0.00523114	0
0.904517	0.00526992	0
0.907255	0.00534747	0
0.919405	0.00538625	0
0.922142	0.00542503	0
0.946783	0.00546382	0
0.949521	0.00550261	0
0.952259	0.0055414	0
0.957734	0.00558019	0
0.96321	0.00561898	0
0.965948	0.00573536	0
0.976899	0.00577416	0
0.982375	0.00585175	0
0.987851	0.00589054	0
0.990589	0.00592934	0
1	0.00596813	0
1.0219	0.00600693	0
1.02738	0.00604572	0
1.03012	0.00608452	0
1.04381	0.00612331	0
1.04654	0.00616211	0
1.04928	0.0062009	0
1.06571	0.0062397	0
1.07118	0.0062785	0
1.07666	0.00631729	0
1.08607	0.00635609	0
1.08881	0.00639489	0
1.09155	0.00643368	0
1.11345	0.00647249	0
1.11619	0.00651129	0
1.12714	0.0065889	0
1.15537	0.0066277	0
1.16273	0.00666651	0
1.1694	0.00670532	0
1.17214	0.00674412	0
1.17762	0.00678293	0
1.19131	0.00682174	0
1.19952	0.00686055	0
1.22142	0.00689937	0
1.22416	0.00693819	0
1.23238	0.006977	0
1.24333	0.00701582	0
1.2488	0.00705464	0
1.26369	0.00709346	0
1.30749	0.00713229	0
1.33214	0.00717112	0
1.34702	0.00720995	0
1.35524	0.00724879	0
1.37714	0.00728764	0
1.39357	0.00732649	0
1.3963	0.00736534	0
1.39904	0.0074042	0
1.40178	0.00744306	0
1.41667	0.00752078	0
1.4194	0.00755964	0
1.42762	0.0075985	0
1.43583	0.00767623	0
1.44678	0.00771509	0
1.45226	0.00775395	0
1.47142	0.00783168	0
1.48785	0.00787054	0
1.4988	0.00790942	0
1.5	0.00798716	0
1.50821	0.00802603	0
1.51095	0.00806491	0
1.53012	0.00810378	0
1.53285	0.00818151	0
1.54381	0.00822039	0
1.56571	0.00825926	0
1.57392	0.00829814	0
1.577	0.00833701	0
1.58214	0.00837589	0
1.58607	0.00841477	0
1.59155	0.00849253	0
1.59976	0.00853142	0
1.6	0.0085703	0
1.61071	0.00860919	0
1.62166	0.00864808	0
1.6244	0.00868697	0
1.64357	0.00872585	0
1.65178	0.00876474	0
1.65999	0.00880363	0
1.66667	0.00884252	0
1.67214	0.00888141	0
1.68309	0.00892029	0
1.68583	0.00895918	0
1.68857	0.00903695	0
1.69131	0.00907584	0
1.70226	0.00911473	0
1.705	0.00915362	0
1.70773	0.00923139	0
1.71047	0.00927027	0
1.71869	0.00930915	0
1.72416	0.00934804	0
1.72964	0.00942581	0
1.73238	0.0094647	0
1.75	0.0095036	0
1.76916	0.00954249	0
1.77738	0.00958139	0
1.78833	0.00962028	0
1.79107	0.00969806	0
1.79654	0.00973695	0
1.79928	0.00977584	0
1.80202	0.00981473	0
1.80476	0.00985363	0
1.83333	0.00993141	0
1.83607	0.0099703	0
1.85797	0.0100092	0
1.86345	0.0100481	0
1.86893	0.010087	0
1.87988	0.0101259	0
1.88809	0.0101648	0
1.90178	0.0102037	0
1.90726	0.0102427	0
1.90999	0.0102816	0
1.9194	0.0103594	0
1.92214	0.0103983	0
1.92762	0.0104761	0
1.95773	0.0105151	0
1.96047	0.010554	0
1.96851	0.0105929	0
1.97142	0.0106318	0
1.9769	0.0106707	0
1.97964	0.0107485	0
1.98238	0.0108264	0
1.98511	0.0109042	0
2	0.0109431	0
2.01643	0.0109821	0
2.01916	0.0110988	0
2.0219	0.0111377	0
2.02464	0.0111767	0
2.03012	0.0112156	0
2.03285	0.0112545	0
2.03833	0.0112934	0
2.04517	0.0113324	0
2.04928	0.0114881	0
2.05476	0.0116049	0
2.06297	0.0116438	0
2.06571	0.0116827	0
2.09155	0.0117217	0
2.09428	0.0117995	0
2.10524	0.0118385	0
2.11071	0.0118774	0
2.11345	0.0119163	0
2.12988	0.0119552	0
2.13809	0.0120331	0
2.14083	0.012072	0
2.16667	0.0121499	0
2.18036	0.0121889	0
2.18309	0.0122278	0
2.19952	0.0122668	0
2.2	0.0123057	0
2.21869	0.0123447	0
2.23238	0.0123836	0
2.24333	0.0124226	0
2.28833	0.0124615	0
2.29928	0.0125005	0
2.30749	0.0125784	0
2.31023	0.0126174	0
2.31571	0.0126564	0
2.32666	0.0126953	0
2.33607	0.0127343	0
2.33881	0.0127733	0
2.34428	0.0128123	0
2.34702	0.0128513	0
2.36345	0.0128902	0
2.36619	0.0129292	0
2.37988	0.0130072	0
2.38261	0.0130462	0
2.38809	0.0130852	0
2.39083	0.0131242	0
2.39904	0.0132022	0
2.40999	0.0132802	0
2.41273	0.0133192	0
2.43036	0.0133582	0
2.43583	0.0134362	0
2.44131	0.0135142	0
2.44405	0.0135532	0
2.45226	0.0135922	0
2.46869	0.0136312	0
2.47142	0.0136702	0
2.47416	0.0137092	0
2.4769	0.0137482	0
2.48785	0.0137873	0
2.49606	0.0138263	0
2.5	0.0139043	0
2.5219	0.0139433	0
2.53285	0.0139823	0
2.54381	0.0140213	0
2.54654	0.0140604	0
2.54928	0.0141384	0
2.55749	0.0141774	0
2.59155	0.0142165	0
2.59428	0.0142555	0
2.59702	0.0142945	0
2.59976	0.0143335	0
2.61071	0.0143726	0
2.62714	0.0144506	0
2.63261	0.0144897	0
2.65178	0.0145287	0
2.66547	0.0146068	0
2.6694	0.0146458	0
2.67214	0.0146849	0
2.68583	0.0147239	0
2.68857	0.014763	0
2.69131	0.014802	0
2.69952	0.0148411	0
2.705	0.0148801	0
2.72964	0.0149192	0
2.74059	0.0149583	0
2.74333	0.0149974	0
2.75	0.0150364	0
2.75548	0.0150755	0
2.76095	0.0151537	0
2.77464	0.0151928	0
2.78559	0.0152319	0
2.79928	0.015271	0
2.80476	0.0153101	0
2.81023	0.0153492	0
2.81571	0.0153883	0
2.82392	0.0154274	0
2.83214	0.0154665	0
2.84976	0.0155447	0
2.8525	0.0155838	0
2.86345	0.0156229	0
2.8744	0.015662	0
2.87988	0.0157402	0
2.89083	0.0157793	0
2.89357	0.0158575	0
2.90178	0.0158966	0
2.90726	0.0159748	0
2.91273	0.016053	0
2.93309	0.0160921	0
2.94405	0.0161313	0
2.955	0.0161704	0
2.96047	0.0162486	0
2.97416	0.0163268	0
2.9769	0.0163659	0
2.97964	0.0164051	0
2.99059	0.0164833	0
2.99333	0.0165224	0
2.9988	0.0165615	0
3.00548	0.0166006	0
3.00821	0.0166397	0
3.01369	0.016718	0
3.01643	0.0167571	0
3.01916	0.0167962	0
3.0219	0.0168745	0
3.02533	0.0169136	0
3.03833	0.0169527	0
3.04381	0.017031	0
3.04654	0.0170701	0
3.05749	0.0171092	0
3.06023	0.0171875	0
3.06297	0.0172267	0
3.06845	0.0172658	0
3.07118	0.017305	0
3.0794	0.0173441	0
3.08214	0.0173832	0
3.08333	0.0174224	0
3.09155	0.0174616	0
3.09976	0.0175007	0
3.11071	0.0175399	0
3.11345	0.017579	0
3.12166	0.0176574	0
3.12714	0.0176965	0
3.13261	0.0177357	0
3.13535	0.0177749	0
3.1463	0.0178141	0
3.14904	0.0178924	0
3.15178	0.0179316	0
3.15452	0.0179707	0
3.1694	0.0180491	0
3.17488	0.0180882	0
3.19678	0.0181666	0
3.20773	0.0182058	0
3.21321	0.018245	0
3.21869	0.0182841	0
3.24059	0.0183233	0
3.25274	0.0183625	0
3.25821	0.0184017	0
3.26095	0.0184801	0
3.26369	0.0185192	0
3.26643	0.0185584	0
3.28285	0.0186368	0
3.28559	0.018676	0
3.28833	0.0187152	0
3.29654	0.0187543	0
3.30202	0.0187935	0
3.32118	0.0188327	0
3.32392	0.0188719	0
3.32666	0.0189111	0
3.33214	0.0189503	0
3.33333	0.0190286	0
3.34155	0.0190678	0
3.34702	0.019107	0
3.34976	0.0191462	0
3.35524	0.0191854	0
3.36345	0.0192246	0
3.37166	0.0192638	0
3.37714	0.019303	0
3.39357	0.0193421	0
3.40178	0.0194205	0
3.40452	0.0194597	0
3.40726	0.0194989	0
3.41667	0.0195381	0
3.4194	0.0195773	0
3.42214	0.0196165	0
3.43309	0.0196557	0
3.43583	0.0196949	0
3.44131	0.0197341	0
3.46321	0.0197733	0
3.47142	0.0198125	0
3.48238	0.0198517	0
3.49059	0.0199301	0
3.49333	0.0199693	0
3.49606	0.0200478	0
3.49624	0.020087	0
3.5	0.020283	0
3.52464	0.0203222	0
3.53012	0.0203614	0
3.53285	0.0204006	0
3.54107	0.0204398	0
3.56023	0.0205574	0
3.56571	0.0205966	0
3.57666	0.0206359	0
3.58607	0.0207143	0
3.59976	0.0207535	0
3.60524	0.020832	0
3.61071	0.0208712	0
3.61345	0.0209496	0
3.62714	0.0209889	0
3.63535	0.0210281	0
3.67762	0.0211066	0
3.69131	0.0211458	0
3.7	0.0211851	0
3.71047	0.0212243	0
3.71321	0.0212636	0
3.72142	0.0213028	0
3.7269	0.0213421	0
3.73238	0.0213813	0
3.73785	0.0214206	0
3.7488	0.0214991	0
3.75274	0.0215383	0
3.75821	0.0216954	0
3.76369	0.0217739	0
3.76643	0.0218132	0
3.76916	0.0218524	0
3.77464	0.0218917	0
3.77738	0.0219309	0
3.78285	0.0219702	0
3.79654	0.0220095	0
3.81571	0.0220487	0
3.84428	0.022088	0
3.85524	0.0221666	0
3.86071	0.0222452	0
3.86893	0.0222845	0
3.87166	0.0223237	0
3.8744	0.022363	0
3.87988	0.0224023	0
3.88809	0.0224416	0
3.89083	0.0224809	0
3.89904	0.0225988	0
3.90178	0.0226381	0
3.90726	0.0227168	0
3.91273	0.0227561	0
3.91667	0.0227954	0
3.93036	0.0228347	0
3.94405	0.022874	0
3.96047	0.0229133	0
3.96595	0.0229526	0
3.96869	0.0229919	0
3.97262	0.0230312	0
3.9769	0.0230705	0
3.99059	0.0231098	0
4.00274	0.0231492	0
4.01643	0.0231885	0
4.0219	0.0232278	0
4.02464	0.0232671	0
4.04107	0.0233458	0
4.05476	0.0234245	0
4.05749	0.0234638	0
4.06297	0.0235031	0
4.06845	0.0235425	0
4.08607	0.0235818	0
4.09155	0.0236211	0
4.09428	0.0236605	0
4.09976	0.0237392	0
4.10797	0.0237785	0
4.1244	0.0238178	0
4.12714	0.0238965	0
4.13535	0.0240145	0
4.1463	0.0240539	0
4.15726	0.0240932	0
4.17488	0.024172	0
4.18309	0.02429	0
4.18583	0.0243294	0
4.18857	0.0243688	0
4.19405	0.0244081	0
4.205	0.0244869	0
4.21047	0.0245262	0
4.21321	0.0245656	0
4.22416	0.024605	0
4.22964	0.0246837	0
4.23238	0.0247231	0
4.23511	0.0247625	0
4.23785	0.0248412	0
4.24059	0.0248806	0
4.2488	0.02492	0
4.27464	0.0249988	0
4.29381	0.0250776	0
4.29654	0.025117	0
4.30202	0.0251957	0
4.31571	0.0252351	0
4.32118	0.0252745	0
4.3294	0.0253139	0
4.33402	0.0253533	0
4.34155	0.0253927	0
4.35797	0.0254321	0
4.36345	0.0254715	0
4.36893	0.0255109	0
4.3744	0.0255503	0
4.37714	0.0256291	0
4.39083	0.0256685	0
4.3963	0.0257079	0
4.40178	0.0258262	0
4.41667	0.0258656	0
4.42762	0.025905	0
4.43857	0.0259444	0
4.44131	0.0259838	0
4.44952	0.0260232	0
4.455	0.0261021	0
4.47416	0.0261415	0
4.47964	0.0261809	0
4.5	0.0263386	0
4.50274	0.0264174	0
4.50821	0.0264569	0
4.51369	0.0264963	0
4.52464	0.0265357	0
4.53012	0.0266146	0
4.53559	0.0267328	0
4.53833	0.0267722	0
4.54107	0.0268117	0
4.54381	0.0268511	0
4.54654	0.0268905	0
4.54928	0.02693	0
4.55202	0.0269694	0
4.55476	0.0270482	0
4.55749	0.0270877	0
4.56571	0.0271271	0
4.57392	0.0271665	0
4.58214	0.027206	0
4.58607	0.0272454	0
4.59702	0.0273637	0
4.59976	0.0274032	0
4.6025	0.0274426	0
4.60524	0.0275609	0
4.61345	0.0276003	0
4.61893	0.0276398	0
4.63809	0.0276792	0
4.66273	0.0277187	0
4.66667	0.0277976	0
4.6694	0.0278371	0
4.67488	0.027916	0
4.68309	0.0279554	0
4.68857	0.0280344	0
4.69952	0.0280739	0
4.70773	0.0281528	0
4.71321	0.0281923	0
4.72142	0.0282318	0
4.7269	0.0282712	0
4.72964	0.0283502	0
4.73238	0.0283897	0
4.74606	0.0284687	0
4.76369	0.0285871	0
4.76643	0.0286266	0
4.7719	0.0287056	0
4.77464	0.0287846	0
4.78012	0.0288241	0
4.78559	0.0288636	0
4.78833	0.0289425	0
4.79107	0.028982	0
4.79381	0.0290215	0
4.81297	0.029061	0
4.81571	0.0291005	0
4.81845	0.02914	0
4.82666	0.0291795	0
4.8525	0.029219	0
4.85524	0.0292585	0
4.85797	0.029298	0
4.87714	0.0293374	0
4.88809	0.0293769	0
4.89083	0.0294164	0
4.89528	0.0294559	0
4.8963	0.0294954	0
4.90726	0.0295349	0
4.90999	0.0295744	0
4.91667	0.0296139	0
4.92266	0.0296535	0
4.93309	0.029693	0
4.94131	0.0297325	0
4.96595	0.029772	0
4.97142	0.029851	0
4.98785	0.0298906	0
5.00274	0.0299301	0
5.00821	0.0300092	0
5.01643	0.0300487	0
5.01916	0.0301278	0
5.02464	0.0301673	0
5.03833	0.0302069	0
5.04107	0.0303255	0
5.04654	0.0303651	0
5.04928	0.0304046	0
5.06023	0.0304442	0
5.06845	0.0304837	0
5.07598	0.0305233	0
5.08881	0.0305629	0
5.09155	0.0306024	0
5.0924	0.030642	0
5.09428	0.0306816	0
5.1	0.0307212	0
5.11071	0.0307607	0
5.11893	0.0308399	0
5.1244	0.030919	0
5.13535	0.0310378	0
5.17488	0.031117	0
5.17762	0.0311962	0
5.18036	0.0312358	0
5.19131	0.0312754	0
5.19405	0.031315	0
5.205	0.0313546	0
5.21047	0.0313942	0
5.21869	0.0314338	0
5.22142	0.0314734	0
5.22416	0.031513	0
5.2269	0.0315526	0
5.23511	0.0315922	0
5.24059	0.0316318	0
5.25	0.0316714	0
5.26643	0.031711	0
5.2719	0.0318695	0
5.28012	0.0319091	0
5.28285	0.0319488	0
5.28833	0.0319884	0
5.30202	0.032028	0
5.30749	0.0320676	0
5.31023	0.0321073	0
5.31571	0.0321469	0
5.31845	0.0321865	0
5.32392	0.0322262	0
5.3294	0.0322658	0
5.34702	0.0323055	0
5.3525	0.0323451	0
5.35524	0.0324244	0
5.36071	0.0325037	0
5.36619	0.0325433	0
5.36893	0.032583	0
5.37166	0.0327019	0
5.38261	0.0327813	0
5.38809	0.0328209	0
5.39083	0.0329002	0
5.39904	0.0329796	0
5.4	0.0330192	0
5.40452	0.0330589	0
5.40999	0.0330986	0
5.4194	0.0331779	0
5.42488	0.0332176	0
5.42762	0.0332969	0
5.43309	0.0333366	0
5.43857	0.0333762	0
5.455	0.0334556	0
5.45773	0.0334953	0
5.46047	0.0335747	0
5.46869	0.0336144	0
5.47142	0.033654	0
5.47416	0.0336937	0
5.48238	0.0337731	0
5.48511	0.0338128	0
5.49333	0.0338525	0
5.49606	0.0338922	0
5.5	0.0340509	0
5.50274	0.0341303	0
5.50548	0.0342096	0
5.50821	0.0342493	0
5.51095	0.034289	0
5.51369	0.0343684	0
5.51916	0.0344477	0
5.5219	0.0344874	0
5.52464	0.0345271	0
5.53559	0.0345668	0
5.53833	0.0346065	0
5.55202	0.0346462	0
5.57392	0.0346859	0
5.59702	0.0347256	0
5.59976	0.0347653	0
5.6025	0.034805	0
5.61071	0.0348447	0
5.61345	0.0348844	0
5.61893	0.0349242	0
5.6244	0.0349639	0
5.62988	0.0350433	0
5.63535	0.035083	0
5.64083	0.0351227	0
5.64357	0.0351624	0
5.6463	0.0352418	0
5.64904	0.0352816	0
5.65726	0.035361	0
5.66547	0.0354007	0
5.67214	0.0354405	0
5.67488	0.0354802	0
5.68036	0.0355199	0
5.68309	0.0355596	0
5.68583	0.0355994	0
5.69405	0.0356391	0
5.69678	0.0356788	0
5.705	0.0357186	0
5.70773	0.0357583	0
5.71321	0.0357981	0
5.71595	0.0358378	0
5.72964	0.0358775	0
5.73238	0.0359173	0
5.74333	0.035957	0
5.74606	0.0359968	0
5.7488	0.0360365	0
5.75	0.036116	0
5.75548	0.0361558	0
5.76369	0.0361956	0
5.7719	0.0362751	0
5.77464	0.0363546	0
5.77738	0.0363944	0
5.78833	0.0364342	0
5.79381	0.0365137	0
5.80476	0.0365535	0
5.80749	0.0366331	0
5.81023	0.0366729	0
5.82118	0.0367126	0
5.82666	0.0367524	0
5.84702	0.0367922	0
5.87988	0.0368321	0
5.88261	0.0368719	0
5.88535	0.0369515	0
5.88809	0.0369913	0
5.89083	0.037071	0
5.89904	0.0371108	0
5.90178	0.0371506	0
5.90452	0.0371905	0
5.90999	0.0372303	0
5.91273	0.0372701	0
5.91547	0.0373099	0
5.91667	0.0373498	0
5.9194	0.0374294	0
5.92214	0.0374693	0
5.92762	0.0375091	0
5.93309	0.0375489	0
5.94131	0.0375888	0
5.94661	0.0376286	0
5.96595	0.0376685	0
5.96869	0.0377083	0
5.97142	0.0377482	0
5.9769	0.037788	0
5.98511	0.0378279	0
5.99059	0.0378678	0
5.99333	0.0379076	0
6.00821	0.0379475	0
6.01369	0.0379874	0
6.01643	0.0380272	0
6.01916	0.0380671	0
6.03559	0.038107	0
6.03833	0.0381469	0
6.04107	0.0381868	0
6.05476	0.0382267	0
6.08333	0.0383065	0
6.08607	0.0383464	0
6.09155	0.0384262	0
6.09702	0.038506	0
6.09976	0.0385857	0
6.11071	0.0386256	0
6.11619	0.0386655	0
6.12714	0.0387054	0
6.13261	0.0387852	0
6.13809	0.0389049	0
6.14083	0.0389847	0
6.14904	0.0391044	0
6.15178	0.0391443	0
6.15999	0.0391842	0
6.17762	0.0392241	0
6.22142	0.039264	0
6.2269	0.039304	0
6.23238	0.0393439	0
6.23785	0.0394237	0
6.24606	0.0394637	0
6.25548	0.0395036	0
6.25821	0.0395834	0
6.26694	0.0396234	0
6.26916	0.0396633	0
6.27738	0.0397431	0
6.28833	0.0397831	0
6.29107	0.039823	0
6.30202	0.0400226	0
6.31845	0.0401025	0
6.32392	0.0401424	0
6.34155	0.0401823	0
6.35181	0.0402223	0
6.35797	0.0403022	0
6.36345	0.0403421	0
6.3744	0.0403821	0
6.38809	0.040462	0
6.39904	0.0405418	0
6.40178	0.0405818	0
6.40452	0.0406617	0
6.40726	0.0407416	0
6.41667	0.0407815	0
6.4194	0.0408615	0
6.43309	0.0409014	0
6.43583	0.0409414	0
6.43857	0.0409813	0
6.44131	0.0410213	0
6.45226	0.0410613	0
6.46595	0.0411412	0
6.47142	0.0412212	0
6.47416	0.0412611	0
6.47964	0.0413011	0
6.48511	0.0413411	0
6.49333	0.041381	0
6.49606	0.041461	0
6.5	0.041501	0
6.51095	0.0415409	0
6.51369	0.0415809	0
6.5219	0.0416209	0
6.53012	0.0417009	0
6.53285	0.0417408	0
6.53833	0.0417808	0
6.54107	0.0418208	0
6.54928	0.0419008	0
6.55476	0.0419408	0
6.56023	0.0419807	0
6.56297	0.0420207	0
6.56571	0.0420607	0
6.57118	0.0421806	0
6.57392	0.0422206	0
6.58214	0.0422606	0
6.58333	0.0423405	0
6.58607	0.0424205	0
6.59155	0.0425005	0
6.6025	0.0425805	0
6.61071	0.0426205	0
6.61619	0.0426604	0
6.62714	0.0427004	0
6.62988	0.0427404	0
6.63535	0.0427804	0
6.64083	0.0428204	0
6.64357	0.0429004	0
6.6475	0.0429404	0
6.65726	0.0429804	0
6.66273	0.0430604	0
6.67214	0.0431004	0
6.68036	0.0431404	0
6.68309	0.0431804	0
6.69131	0.0432205	0
6.69678	0.0432605	0
6.70226	0.0433405	0
6.705	0.0433805	0
6.70773	0.0435006	0
6.71869	0.0435406	0
6.7269	0.0435806	0
6.72964	0.0436206	0
6.73238	0.0436606	0
6.73785	0.0437007	0
6.74059	0.0437407	0
6.74606	0.0438207	0
6.75548	0.0438607	0
6.75821	0.0439408	0
6.76369	0.0439808	0
6.76643	0.0440208	0
6.78285	0.0440608	0
6.78559	0.0441009	0
6.78833	0.0441809	0
6.79107	0.0442209	0
6.79928	0.0442609	0
6.80202	0.044301	0
6.82666	0.044381	0
6.8294	0.044421	0
6.83607	0.0444611	0
6.8525	0.0445011	0
6.86071	0.0445411	0
6.86619	0.0445812	0
6.86893	0.0446212	0
6.9194	0.0446613	0
6.92762	0.0447013	0
6.93583	0.0447814	0
6.94131	0.0448615	0
6.94405	0.0449417	0
6.94678	0.0449817	0
6.955	0.0450618	0
6.95773	0.0451019	0
6.96047	0.045182	0
6.96321	0.0452221	0
6.96595	0.0452621	0
6.97142	0.0453022	0
6.97416	0.0453423	0
6.98511	0.0453823	0
6.98785	0.0454224	0
6.99606	0.0454625	0
7	0.0455026	0
7.00274	0.0455426	0
7.01369	0.0455827	0
7.01643	0.0456228	0
7.01916	0.0456629	0
7.02464	0.045703	0
7.04928	0.045743	0
7.05476	0.0458232	0
7.06023	0.0459034	0
7.06297	0.0459434	0
7.06571	0.0459835	0
7.07118	0.0460236	0
7.08881	0.0460637	0
7.09155	0.0461038	0
7.09702	0.0461439	0
7.11893	0.046184	0
7.12166	0.0462241	0
7.1244	0.0462642	0
7.13809	0.0463445	0
7.14083	0.0464247	0
7.15178	0.0464648	0
7.16273	0.0465049	0
7.16667	0.046545	0
7.1694	0.0465852	0
7.18309	0.0466253	0
7.18583	0.0467055	0
7.19131	0.0467456	0
7.205	0.0467858	0
7.20773	0.046866	0
7.21869	0.0469061	0
7.22142	0.0470265	0
7.2269	0.0470666	0
7.22964	0.0471067	0
7.2488	0.0471469	0
7.26095	0.0472271	0
7.26369	0.0472672	0
7.26643	0.0473876	0
7.27464	0.0474278	0
7.28012	0.047508	0
7.28833	0.0475482	0
7.29107	0.0475883	0
7.29381	0.0476285	0
7.29928	0.0476686	0
7.31023	0.0477489	0
7.31297	0.047789	0
7.31571	0.0478693	0
7.33333	0.0479095	0
7.33881	0.0479496	0
7.34155	0.0479898	0
7.34428	0.0480299	0
7.34702	0.0480701	0
7.34976	0.0481102	0
7.35524	0.0481905	0
7.35661	0.0482307	0
7.36619	0.0482708	0
7.37166	0.048311	0
7.3744	0.0483511	0
7.39357	0.0483913	0
7.4	0.0484314	0
7.40178	0.0484716	0
7.40726	0.0485519	0
7.40999	0.0485921	0
7.41547	0.0486323	0
7.4194	0.0486724	0
7.42214	0.0487126	0
7.42762	0.0487528	0
7.43309	0.0487929	0
7.46321	0.0488331	0
7.46595	0.0488733	0
7.46869	0.0489135	0
7.4769	0.0489938	0
7.47964	0.049034	0
7.48238	0.0490742	0
7.48785	0.0491144	0
7.49059	0.0491546	0
7.49333	0.0491948	0
7.50274	0.049235	0
7.51369	0.0492752	0
7.51643	0.0493154	0
7.51916	0.0493556	0
7.5219	0.0493958	0
7.52464	0.049436	0
7.52738	0.0495566	0
7.54107	0.0495968	0
7.54381	0.049637	0
7.55476	0.0496772	0
7.56023	0.0497174	0
7.56297	0.0497576	0
7.57666	0.049838	0
7.59428	0.0498782	0
7.59702	0.0499185	0
7.60797	0.0499587	0
7.61619	0.0500391	0
7.6244	0.0500793	0
7.63261	0.0502	0
7.64357	0.0502402	0
7.6463	0.0503207	0
7.64904	0.0503609	0
7.66667	0.0504011	0
7.6694	0.0504414	0
7.67214	0.0504816	0
7.68309	0.0505218	0
7.68583	0.0506023	0
7.69405	0.0506828	0
7.69678	0.0507632	0
7.69952	0.0508035	0
7.7	0.0508437	0
7.70773	0.050884	0
7.7269	0.0509242	0
7.73785	0.0509645	0
7.74059	0.0510047	0
7.74606	0.051045	0
7.7488	0.0511255	0
7.75548	0.051206	0
7.76369	0.0512463	0
7.76643	0.0513268	0
7.76916	0.0513671	0
7.77464	0.0514879	0
7.78833	0.0515282	0
7.79381	0.0515685	0
7.79654	0.0516088	0
7.80749	0.0516893	0
7.81023	0.0517296	0
7.81845	0.0517699	0
7.82118	0.0518102	0
7.82392	0.0519713	0
7.83333	0.0520116	0
7.83607	0.0520519	0
7.83847	0.0520922	0
7.8525	0.0521325	0
7.85797	0.0521728	0
7.86071	0.0522131	0
7.86345	0.0522534	0
7.86858	0.052334	0
7.87988	0.0523743	0
7.88535	0.0524146	0
7.89904	0.0524549	0
7.91547	0.0524952	0
7.93036	0.0525355	0
7.93155	0.0525759	0
7.93309	0.0526162	0
7.93857	0.0526565	0
7.94405	0.0526968	0
7.94678	0.0527774	0
7.94952	0.0528177	0
7.96321	0.052858	0
7.96869	0.0528984	0
7.97142	0.0529387	0
7.9769	0.052979	0
7.97964	0.0530194	0
7.98238	0.0530597	0
7.98785	0.0531404	0
7.99333	0.0531807	0
7.99606	0.053221	0
8	0.0532614	0
8.00548	0.0533421	0
8.01095	0.0533824	0
8.01369	0.0534228	0
8.01643	0.0534631	0
8.02738	0.0535843	0
8.03833	0.0536247	0
8.04654	0.0537055	0
8.05476	0.0537459	0
8.06023	0.0537863	0
8.06571	0.0538267	0
8.07118	0.0539075	0
8.07392	0.0539479	0
8.10524	0.0539884	0
8.11071	0.0540288	0
8.11619	0.0540692	0
8.1244	0.0541097	0
8.13809	0.0541501	0
8.14083	0.0541905	0
8.15999	0.0543119	0
8.16273	0.0543928	0
8.17488	0.0544737	0
8.18309	0.0545546	0
8.18857	0.0545951	0
8.205	0.0546356	0
8.22416	0.0546761	0
8.2269	0.0547165	0
8.23238	0.054838	0
8.23511	0.0548785	0
8.24059	0.054919	0
8.24333	0.055	0
8.2488	0.055081	0
8.25	0.0551215	0
8.25274	0.055162	0
8.25548	0.0552025	0
8.25821	0.055243	0
8.26369	0.0552835	0
8.26916	0.0553645	0
8.28012	0.055405	0
8.29107	0.0554456	0
8.29381	0.0554861	0
8.30749	0.0555266	0
8.31023	0.0556077	0
8.31571	0.0556483	0
8.31845	0.0557294	0
8.32118	0.0557699	0
8.3294	0.0558105	0
8.33607	0.055851	0
8.33881	0.0559321	0
8.34976	0.0560538	0
8.35797	0.0560944	0
8.36071	0.0561349	0
8.37714	0.0561755	0
8.37988	0.0562972	0
8.38809	0.0563378	0
8.3963	0.0563784	0
8.39904	0.0564595	0
8.40178	0.0565001	0
8.40999	0.0565813	0
8.4194	0.0566218	0
8.42214	0.0566624	0
8.43309	0.056703	0
8.44131	0.0567842	0
8.44952	0.0568248	0
8.45773	0.0568654	0
8.46047	0.056906	0
8.46595	0.0569872	0
8.47142	0.0570278	0
8.48238	0.0570684	0
8.49829	0.057109	0
8.5	0.0571497	0
8.50821	0.057231	0
8.51369	0.0572716	0
8.51643	0.0573122	0
8.5219	0.0573529	0
8.52464	0.0573935	0
8.53833	0.0574342	0
8.54381	0.0574748	0
8.55202	0.0575155	0
8.56023	0.0576375	0
8.56126	0.0577188	0
8.56845	0.0578001	0
8.58214	0.0578408	0
8.58333	0.0578815	0
8.58881	0.0579222	0
8.59428	0.0579628	0
8.59702	0.0580035	0
8.6025	0.0580848	0
8.60797	0.0581662	0
8.61071	0.0582069	0
8.61345	0.0582476	0
8.61619	0.0584511	0
8.62166	0.0585325	0
8.63261	0.0585732	0
8.64083	0.0586953	0
8.6463	0.0587361	0
8.65726	0.0587768	0
8.66273	0.0588175	0
8.66547	0.0588989	0
8.67488	0.0589396	0
8.67762	0.0589803	0
8.68036	0.059021	0
8.68309	0.0590617	0
8.68857	0.0591024	0
8.69131	0.0592246	0
8.69678	0.0592653	0
8.70226	0.059306	0
8.705	0.0593467	0
8.71321	0.0593874	0
8.71595	0.0594281	0
8.72142	0.0595096	0
8.72416	0.059591	0
8.7269	0.0596724	0
8.73785	0.0597131	0
8.74059	0.0598352	0
8.7488	0.0599167	0
8.76369	0.0599574	0
8.76916	0.0599981	0
8.7719	0.0600388	0
8.77738	0.0600796	0
8.77755	0.0601203	0
8.78559	0.060161	0
8.79107	0.0602017	0
8.79381	0.0602425	0
8.79654	0.0603239	0
8.79928	0.0604053	0
8.80476	0.0604461	0
8.81571	0.0604868	0
8.81845	0.0605275	0
8.82666	0.0605682	0
8.83333	0.0606089	0
8.83607	0.0606497	0
8.84155	0.0606904	0
8.84428	0.0607311	0
8.84702	0.0608126	0
8.87166	0.0608941	0
8.88809	0.0609756	0
8.89357	0.0610164	0
8.89904	0.0610571	0
8.90726	0.0610979	0
8.90999	0.0611386	0
8.91547	0.0612202	0
8.9194	0.0612609	0
8.93036	0.0613832	0
8.93634	0.061424	0
8.94952	0.0614648	0
8.95226	0.0615055	0
8.955	0.0615463	0
8.95773	0.0615871	0
8.96595	0.0616686	0
8.97142	0.0617094	0
8.97416	0.0617502	0
8.9769	0.0617909	0
8.97964	0.0618725	0
8.98511	0.0619133	0
8.99059	0.0619541	0
8.99606	0.0619949	0
8.9988	0.0620765	0
9	0.0621173	0
9.01095	0.0622806	0
9.01369	0.0623214	0
9.0219	0.0623622	0
9.02464	0.0624031	0
9.04381	0.0624439	0
9.04654	0.0624847	0
9.05202	0.0625255	0
9.06571	0.0625664	0
9.07392	0.062648	0
9.0794	0.0626889	0
9.08607	0.0627297	0
9.09702	0.0627705	0
9.09976	0.0628114	0
9.1025	0.0628522	0
9.11345	0.062893	0
9.11619	0.0629339	0
9.11893	0.0630155	0
9.12714	0.0630564	0
9.13261	0.0630972	0
9.14083	0.0631789	0
9.15452	0.0632198	0
9.15999	0.0633015	0
9.16547	0.0633832	0
9.17214	0.0634241	0
9.17488	0.063465	0
9.18036	0.0635058	0
9.18857	0.0635467	0
9.19131	0.0636693	0
9.19405	0.0637511	0
9.19952	0.0637919	0
9.205	0.0638737	0
9.20739	0.0639146	0
9.21321	0.0639554	0
9.21595	0.0639963	0
9.22142	0.0640372	0
9.22416	0.064078	0
9.23511	0.0641598	0
9.23785	0.0643233	0
9.24333	0.0644051	0
9.2488	0.064446	0
9.25274	0.0644868	0
9.25821	0.0645277	0
9.26369	0.0645686	0
9.26643	0.0646095	0
9.26916	0.0646504	0
9.28012	0.0647321	0
9.28559	0.0648139	0
9.28833	0.0648548	0
9.29381	0.0648957	0
9.29928	0.0649366	0
9.30749	0.0649775	0
9.31297	0.0650593	0
9.31845	0.0651411	0
9.3294	0.065182	0
9.33881	0.0652638	0
9.34702	0.0653047	0
9.34976	0.0653865	0
9.3525	0.0654683	0
9.36071	0.0655501	0
9.36893	0.065591	0
9.37714	0.065632	0
9.3963	0.0656729	0
9.40178	0.0657138	0
9.41273	0.0657547	0
9.4194	0.0658365	0
9.42214	0.0658774	0
9.42762	0.0659183	0
9.43309	0.0659592	0
9.43583	0.0660001	0
9.44011	0.0660411	0
9.44405	0.066082	0
9.45226	0.0661229	0
9.455	0.0661638	0
9.45773	0.0662047	0
9.46321	0.0662866	0
9.46595	0.0664093	0
9.46869	0.0664502	0
9.47142	0.0665321	0
9.47416	0.0666957	0
9.48238	0.0667367	0
9.49333	0.0667776	0
9.49606	0.0668185	0
9.5	0.0669004	0
9.50548	0.0669413	0
9.50821	0.0669822	0
9.51095	0.0670231	0
9.51369	0.0670641	0
9.51643	0.067105	0
9.53833	0.0671459	0
9.54107	0.0671869	0
9.54928	0.0672278	0
9.55202	0.0672687	0
9.55749	0.0673097	0
9.56845	0.0673506	0
9.57118	0.0673915	0
9.57392	0.0674325	0
9.5794	0.0675144	0
9.58607	0.0675962	0
9.59155	0.0676372	0
9.59428	0.0677601	0
9.59702	0.0678011	0
9.59976	0.067842	0
9.60524	0.067883	0
9.61071	0.0679239	0
9.61619	0.0679649	0
9.61893	0.0680469	0
9.6244	0.0681288	0
9.62714	0.0681698	0
9.62988	0.0682108	0
9.63261	0.0682928	0
9.6463	0.0683338	0
9.64904	0.0683748	0
9.65178	0.0684568	0
9.65726	0.0685388	0
9.66273	0.0685798	0
9.67488	0.0686208	0
9.67762	0.0686618	0
9.68309	0.0687028	0
9.68583	0.0688258	0
9.68857	0.0688668	0
9.69131	0.0689078	0
9.69678	0.0689488	0
9.69952	0.0690308	0
9.71321	0.0690718	0
9.71595	0.0691538	0
9.7488	0.0691949	0
9.75274	0.0692359	0
9.75821	0.069277	0
9.76095	0.069318	0
9.77738	0.069359	0
9.79107	0.0694001	0
9.79381	0.0694822	0
9.81023	0.0695232	0
9.81571	0.0695643	0
9.82118	0.0696053	0
9.82666	0.0696874	0
9.83214	0.0697285	0
9.83333	0.0697695	0
9.84976	0.0698517	0
9.86071	0.0698927	0
9.86345	0.0699338	0
9.86619	0.0700159	0
9.86893	0.070057	0
9.87166	0.0700981	0
9.87714	0.0701391	0
9.87988	0.0701802	0
9.88809	0.0702213	0
9.8963	0.0702624	0
9.89904	0.0703034	0
9.90178	0.0703856	0
9.91273	0.0704267	0
9.91667	0.0704678	0
9.93309	0.0705089	0
9.93857	0.07055	0
9.94131	0.0706322	0
9.95209	0.0706733	0
9.95773	0.0707144	0
9.96321	0.0707555	0
9.96578	0.0707966	0
9.97142	0.0708788	0
9.97964	0.0709611	0
9.98238	0.0710022	0
10	0.0710434	0
10.011	0.0710845	0
10.0164	0.0711256	0
10.0219	0.0711668	0
10.0301	0.0712079	0
10.0493	0.0713314	0
10.0712	0.0713726	0
10.0833	0.0714549	0
10.0861	0.0714961	0
10.0888	0.0715373	0
10.0943	0.0716197	0
10.097	0.0716609	0
10.1107	0.0717021	0
10.1162	0.0717433	0
10.1164	0.0717845	0
10.1189	0.0718257	0
10.1217	0.0718669	0
10.1244	0.0719493	0
10.1271	0.0720317	0
10.1299	0.0720729	0
10.1326	0.0721141	0
10.1408	0.0721553	0
10.1436	0.0722378	0
10.1492	0.072279	0
10.1518	0.0723202	0
10.1545	0.0723615	0
10.1627	0.0724439	0
10.1694	0.0724852	0
10.1749	0.0725264	0
10.1804	0.0725677	0
10.1858	0.0726089	0
10.1968	0.0726502	0
10.1995	0.0727327	0
10.2159	0.072774	0
10.2214	0.0728153	0
10.2231	0.0728566	0
10.2269	0.0728978	0
10.2313	0.0729391	0
10.2351	0.0730217	0
10.245	0.073063	0
10.2461	0.0731455	0
10.25	0.0731868	0
10.2582	0.0732281	0
10.2637	0.0732694	0
10.2664	0.0733521	0
10.2692	0.0733934	0
10.2774	0.0734347	0
10.2801	0.073476	0
10.2856	0.0736412	0
10.2883	0.0736825	0
10.2965	0.0737238	0
10.2993	0.0737651	0
10.302	0.0738064	0
10.3184	0.0738478	0
10.3212	0.0739304	0
10.3267	0.0740131	0
10.3361	0.0740545	0
10.3415	0.0740958	0
10.347	0.0741785	0
10.3498	0.0742199	0
10.3662	0.0742613	0
10.3854	0.0743026	0
10.3908	0.074344	0
10.4155	0.0743854	0
10.4194	0.0744268	0
10.4339	0.0745096	0
10.4358	0.0745509	0
10.444	0.0745923	0
10.4577	0.0746337	0
10.4632	0.0747165	0
10.4742	0.0747579	0
10.4961	0.0747994	0
10.5	0.0749236	0
10.511	0.074965	0
10.5137	0.0750064	0
10.5192	0.0750478	0
10.5246	0.0751307	0
10.5274	0.0752135	0
10.5301	0.075255	0
10.5356	0.0752964	0
10.5411	0.0753793	0
10.552	0.0754207	0
10.5548	0.0754622	0
10.5575	0.0755451	0
10.5602	0.0755865	0
10.563	0.0756694	0
10.5657	0.0757523	0
10.5739	0.0757937	0
10.5818	0.0758352	0
10.5833	0.0758766	0
10.5861	0.0759595	0
10.5888	0.076001	0
10.6025	0.0760424	0
10.6134	0.0760839	0
10.6271	0.0761254	0
10.6299	0.0761668	0
10.6326	0.0762083	0
10.6381	0.0762913	0
10.6408	0.0763328	0
10.6436	0.0763742	0
10.649	0.0764157	0
10.6518	0.0765402	0
10.6545	0.0765817	0
10.6573	0.0767061	0
10.6627	0.0767476	0
10.6694	0.0767891	0
10.6749	0.0768306	0
10.6804	0.0768721	0
10.6831	0.0769136	0
10.6858	0.0769551	0
10.694	0.0769966	0
10.7023	0.0770381	0
10.705	0.0771211	0
10.7077	0.0771626	0
10.7105	0.0772872	0
10.7159	0.0773287	0
10.7214	0.0773702	0
10.7324	0.0774117	0
10.7433	0.0775363	0
10.7555	0.0776194	0
10.7637	0.0777025	0
10.7664	0.0777441	0
10.7692	0.0777856	0
10.7746	0.0778272	0
10.7829	0.0778687	0
10.7856	0.0779103	0
10.7911	0.0779519	0
10.7926	0.0779934	0
10.7993	0.078035	0
10.8184	0.0780766	0
10.8212	0.0781597	0
10.8294	0.0782013	0
10.8333	0.0782428	0
10.8361	0.0782844	0
10.8364	0.078326	0
10.8388	0.0783676	0
10.8415	0.0784507	0
10.8498	0.0785339	0
10.8552	0.0786171	0
10.858	0.0786587	0
10.8634	0.0787418	0
10.8662	0.0787834	0
10.8689	0.078825	0
10.8717	0.0789082	0
10.8771	0.0789498	0
10.8854	0.0789913	0
10.8881	0.0790329	0
10.8908	0.0790745	0
10.8936	0.0791161	0
10.9045	0.0791577	0
10.9127	0.0791992	0
10.9194	0.0792408	0
10.9276	0.0792824	0
10.9304	0.079324	0
10.9331	0.0793657	0
10.944	0.0794073	0
10.9605	0.0794489	0
10.9659	0.0795322	0
10.9687	0.0795738	0
10.9714	0.0796154	0
10.9824	0.0796571	0
10.9988	0.0796987	0
11	0.0797404	0
11.011	0.0799069	0
11.0137	0.0799902	0
11.0164	0.0800319	0
11.0246	0.0800735	0
11.0274	0.0801151	0
11.0301	0.0801568	0
11.0383	0.0801984	0
11.0602	0.0802817	0
11.063	0.0804066	0
11.0684	0.0804483	0
11.0739	0.0804899	0
11.0861	0.0805315	0
11.0943	0.0805732	0
11.108	0.0806148	0
11.1244	0.0806565	0
11.1436	0.0806982	0
11.1463	0.0807398	0
11.1518	0.0807815	0
11.1545	0.0808649	0
11.1573	0.0809065	0
11.1694	0.0809482	0
11.1721	0.0810733	0
11.1749	0.081115	0
11.1804	0.0811984	0
11.1831	0.0812401	0
11.1858	0.0812818	0
11.1995	0.0813235	0
11.2	0.0813652	0
11.205	0.081407	0
11.2159	0.0814904	0
11.2406	0.0815321	0
11.2488	0.0815739	0
11.2527	0.0816573	0
11.2582	0.081699	0
11.2664	0.0817408	0
11.2692	0.0817825	0
11.2774	0.0818242	0
11.2801	0.081866	0
11.2856	0.0819077	0
11.2993	0.0819494	0
11.302	0.0819912	0
11.3048	0.0820747	0
11.3073	0.0821164	0
11.3075	0.0821582	0
11.313	0.0821999	0
11.3157	0.0822417	0
11.3184	0.0823252	0
11.3239	0.0823669	0
11.3333	0.0824504	0
11.3361	0.0824922	0
11.347	0.0825757	0
11.3498	0.0826175	0
11.3607	0.082701	0
11.3662	0.0827428	0
11.3717	0.0827846	0
11.3771	0.0828264	0
11.3799	0.0828681	0
11.3826	0.0829099	0
11.3854	0.0829517	0
11.3908	0.0830353	0
11.3936	0.0831188	0
11.4045	0.0831606	0
11.4073	0.0832024	0
11.41	0.0832442	0
11.4167	0.083286	0
11.4304	0.0833278	0
11.4331	0.0833697	0
11.4358	0.0834533	0
11.4413	0.0835787	0
11.4468	0.0836205	0
11.4495	0.0836623	0
11.4523	0.083746	0
11.455	0.0837878	0
11.4605	0.0838296	0
11.4632	0.0838714	0
11.4687	0.0839969	0
11.4714	0.0840806	0
11.4742	0.0841224	0
11.4769	0.0841643	0
11.4796	0.0842061	0
11.4824	0.0842479	0
11.488	0.0842898	0
11.4906	0.0843316	0
11.4933	0.0844154	0
11.5027	0.0844991	0
11.5055	0.0845409	0
11.5082	0.0845828	0
11.5246	0.0847084	0
11.5329	0.0847503	0
11.5438	0.0848341	0
11.5465	0.0848759	0
11.552	0.0849178	0
11.563	0.0849597	0
11.5657	0.0850435	0
11.5712	0.0850854	0
11.5739	0.0852112	0
11.5861	0.0852531	0
11.5888	0.0853788	0
11.5943	0.0854207	0
11.597	0.0854626	0
11.6025	0.0855045	0
11.6052	0.0855464	0
11.608	0.0855883	0
11.6107	0.0856302	0
11.6189	0.0856721	0
11.6217	0.085714	0
11.6244	0.085756	0
11.6326	0.0858398	0
11.6381	0.0859237	0
11.6436	0.0859657	0
11.6463	0.0860076	0
11.649	0.0860495	0
11.6545	0.0860915	0
11.6573	0.0861754	0
11.6667	0.0862173	0
11.6776	0.0862593	0
11.6886	0.0863013	0
11.6968	0.0863432	0
11.7023	0.0863852	0
11.705	0.0864272	0
11.7077	0.0864691	0
11.7105	0.0865111	0
11.7159	0.0865531	0
11.7242	0.0866371	0
11.7269	0.0866791	0
11.7296	0.0867211	0
11.7324	0.0867631	0
11.7379	0.0868051	0
11.7527	0.0868471	0
11.7582	0.0869311	0
11.7637	0.0869731	0
11.7692	0.0870151	0
11.7746	0.0870991	0
11.7801	0.0871411	0
11.7829	0.0871832	0
11.7856	0.0872252	0
11.7993	0.0872673	0
11.8157	0.0873514	0
11.8184	0.0874355	0
11.8193	0.0874775	0
11.8239	0.0875196	0
11.8267	0.0875616	0
11.8321	0.0876037	0
11.8388	0.0876458	0
11.8415	0.0876878	0
11.847	0.087772	0
11.8525	0.0878562	0
11.858	0.0878983	0
11.8662	0.0879404	0
11.8689	0.0879825	0
11.8744	0.0880246	0
11.8799	0.0880667	0
11.8826	0.088151	0
11.8854	0.0882352	0
11.8881	0.0882773	0
11.8905	0.0883194	0
11.8963	0.0883615	0
11.899	0.0884036	0
11.91	0.0884458	0
11.9167	0.0884879	0
11.9276	0.0885722	0
11.9304	0.0886143	0
11.9331	0.0886565	0
11.9358	0.0887408	0
11.9413	0.0888673	0
11.944	0.0889516	0
11.9617	0.0889938	0
11.9632	0.0891203	0
11.9644	0.0891625	0
11.9742	0.0892047	0
11.9796	0.0892469	0
11.9824	0.0892891	0
11.9851	0.0893313	0
11.9879	0.0894156	0
11.9961	0.0894578	0
12.0027	0.0895	0
12.0055	0.0895423	0
12.0082	0.0895845	0
12.011	0.0897111	0
12.011	0.0897111	0
12.0137	0.0897533	0
12.0219	0.0897955	0
12.0246	0.0899222	0
12.0274	0.0899644	0
12.0301	0.0900066	0
12.0411	0.0900488	0
12.0438	0.0900911	0
12.0493	0.0901333	0
12.0602	0.0901755	0
12.063	0.0902178	0
12.0712	0.09026	0
12.0767	0.0903023	0
12.0833	0.0903445	0
12.1052	0.0904291	0
12.1189	0.0905136	0
12.1244	0.0905559	0
12.1299	0.0906404	0
12.1381	0.0906827	0
12.1408	0.090725	0
12.1463	0.0908096	0
12.149	0.0908518	0
12.1518	0.0909364	0
12.1545	0.0909787	0
12.1573	0.091021	0
12.1694	0.0910633	0
12.1749	0.0911056	0
12.1913	0.0911479	0
12.1968	0.0912325	0
12.1995	0.0912748	0
12.2105	0.0913171	0
12.2159	0.0913594	0
12.2187	0.0914863	0
12.2296	0.0915286	0
12.2324	0.091571	0
12.2351	0.0916133	0
12.2379	0.0916556	0
12.2433	0.091698	0
12.2692	0.0917403	0
12.2719	0.0919099	0
12.2801	0.0919522	0
12.2883	0.0919946	0
12.2938	0.0920794	0
12.2993	0.0921218	0
12.302	0.0921642	0
12.3075	0.0922491	0
12.313	0.0923339	0
12.3239	0.0924187	0
12.3267	0.0924611	0
12.3321	0.0925035	0
12.3443	0.0925459	0
12.3498	0.0926307	0
12.3525	0.0927155	0
12.3552	0.0927579	0
12.358	0.0928428	0
12.3689	0.0929277	0
12.3744	0.0930127	0
12.3771	0.0930552	0
12.3799	0.0930977	0
12.3826	0.0931402	0
12.3854	0.0931827	0
12.3881	0.0932253	0
12.3963	0.0932679	0
12.4018	0.0933106	0
12.4045	0.0933533	0
12.4249	0.0934823	0
12.444	0.0935256	0
12.4495	0.0935691	0
12.455	0.093656	0
12.4577	0.0936996	0
12.4632	0.0937433	0
12.4769	0.0938312	0
12.4796	0.0939191	0
12.4824	0.0939631	0
12.4906	0.0940072	0
12.5	0.0940959	0
12.5055	0.0941405	0
12.5137	0.0941851	0
12.5164	0.0942299	0
12.5192	0.0942747	0
12.5219	0.0943195	0
12.5246	0.0943643	0
12.5274	0.0944092	0
12.5329	0.0944542	0
12.5383	0.0944994	0
12.5465	0.0945447	0
12.5548	0.0945903	0
12.563	0.0946359	0
12.5684	0.0946816	0
12.5739	0.0947275	0
12.5767	0.0948192	0
12.5821	0.0949111	0
12.5861	0.0949571	0
12.5915	0.0950033	0
12.597	0.0950958	0
12.6025	0.0951421	0
12.608	0.0951885	0
12.6162	0.095235	0
12.6217	0.0952815	0
12.6244	0.0953281	0
12.6381	0.0953748	0
12.6436	0.0954215	0
12.6463	0.0954683	0
12.6518	0.0955151	0
12.6545	0.0956087	0
12.66	0.0956556	0
12.6776	0.0957497	0
12.6858	0.0957971	0
12.6886	0.0958919	0
12.6913	0.0959395	0
12.6968	0.095987	0
12.7105	0.0960351	0
12.7159	0.0960831	0
12.7214	0.0961795	0
12.7351	0.0962278	0
12.7406	0.0963247	0
12.7461	0.0963734	0
12.7527	0.0964221	0
12.7555	0.0965682	0
12.7637	0.0966657	0
12.7693	0.0967146	0
12.7746	0.0968124	0
12.7774	0.0969103	0
12.7829	0.0969592	0
12.7856	0.0970082	0
12.7883	0.0970573	0
12.7965	0.0971064	0
12.8075	0.0971558	0
12.813	0.0972052	0
12.8212	0.0972548	0
12.8239	0.097354	0
12.8267	0.0974036	0
12.8333	0.0975032	0
12.8361	0.097553	0
12.8378	0.0976028	0
12.8415	0.0977027	0
12.847	0.0978026	0
12.858	0.0979531	0
12.8634	0.0981038	0
12.8717	0.0982044	0
12.8771	0.0982548	0
12.8799	0.0983052	0
12.8936	0.0983559	0
12.899	0.0984066	0
12.9045	0.0985081	0
12.9167	0.0987114	0
12.9194	0.0987622	0
12.9249	0.098813	0
12.9276	0.0989146	0
12.9468	0.0989655	0
12.955	0.0990165	0
12.9577	0.0990676	0
12.9659	0.0991702	0
12.9714	0.0992217	0
12.9769	0.0992733	0
12.9879	0.0993251	0
12.9906	0.099377	0
12.9988	0.099429	0
13.0027	0.0994811	0
13.0137	0.0995859	0
13.0192	0.0996912	0
13.0274	0.0997441	0
13.0301	0.0997971	0
13.0356	0.0998503	0
13.0438	0.0999038	0
13.0465	0.100065	0
13.0548	0.100119	0
13.0602	0.100227	0
13.063	0.100281	0
13.0657	0.10039	0
13.0684	0.100498	0
13.0861	0.100553	0
13.0943	0.100609	0
13.1025	0.10072	0
13.1217	0.100832	0
13.1244	0.100944	0
13.1307	0.101057	0
13.1354	0.101171	0
13.1381	0.101284	0
13.1408	0.101398	0
13.16	0.101455	0
13.1655	0.101513	0
13.1721	0.101571	0
13.1804	0.101629	0
13.1858	0.101687	0
13.1913	0.101745	0
13.194	0.101804	0
13.1968	0.101862	0
13.1995	0.10192	0
13.2019	0.101979	0
13.205	0.102038	0
13.2077	0.102097	0
13.2187	0.102156	0
13.2214	0.102215	0
13.2242	0.102274	0
13.2269	0.102392	0
13.2324	0.102511	0
13.2351	0.102629	0
13.2406	0.102748	0
13.2433	0.102867	0
13.2582	0.102927	0
13.261	0.102987	0
13.2637	0.103108	0
13.2664	0.103168	0
13.2692	0.103228	0
13.2938	0.10335	0
13.3075	0.103412	0
13.3102	0.103534	0
13.3184	0.103596	0
13.3212	0.103658	0
13.3321	0.10372	0
13.358	0.103783	0
13.3607	0.103846	0
13.3744	0.10391	0
13.3799	0.103974	0
13.3826	0.104038	0
13.3963	0.104103	0
13.399	0.104233	0
13.4045	0.104298	0
13.41	0.104429	0
13.4194	0.104494	0
13.4249	0.10456	0
13.4468	0.104627	0
13.4605	0.104695	0
13.4714	0.104764	0
13.4851	0.104833	0
13.4894	0.104903	0
13.4906	0.104972	0
13.4933	0.105042	0
13.5	0.105182	0
13.5031	0.105253	0
13.5164	0.105324	0
13.5168	0.105395	0
13.5195	0.105466	0
13.5301	0.105609	0
13.5383	0.105681	0
13.5438	0.105754	0
13.5493	0.105826	0
13.5548	0.105972	0
13.5657	0.106119	0
13.5743	0.106193	0
13.5767	0.106267	0
13.5833	0.106341	0
13.5861	0.106415	0
13.5888	0.106489	0
13.5915	0.106564	0
13.6189	0.106715	0
13.6271	0.106867	0
13.6299	0.106944	0
13.6436	0.10702	0
13.6463	0.107097	0
13.6537	0.107251	0
13.66	0.107328	0
13.6667	0.107406	0
13.6804	0.107485	0
13.6831	0.107564	0
13.7105	0.107645	0
13.7159	0.107807	0
13.7214	0.10797	0
13.7269	0.108052	0
13.7324	0.108217	0
13.7461	0.1083	0
13.7488	0.108384	0
13.7582	0.108467	0
13.761	0.108635	0
13.7829	0.108721	0
13.7883	0.108807	0
13.7938	0.108894	0
13.802	0.108981	0
13.8157	0.109069	0
13.8184	0.109244	0
13.8294	0.109333	0
13.8333	0.109421	0
13.858	0.109512	0
13.859	0.109602	0
13.8744	0.109693	0
13.8826	0.109786	0
13.8854	0.109879	0
[truncated: 2,117 more rows]

## Sheet: Figure_5C
time	cum_inc	high_ttr_levels
0	0	0
0.132615	3.92331e-05	0
0.15332	7.84652e-05	0
0.159993	0.000117701	0
0.17488	0.000156935	0
0.221424	0.000196168	0
0.229637	0.000235398	0
0.238193	0.000274626	0
0.25	0.000313854	0
0.274641	0.000353082	0
0.341547	0.000392308	0
0.383299	0.000431533	0
0.438569	0.000470764	0
0.449521	0.000509994	0
0.510951	0.000549222	0
0.513689	0.000588448	0
0.527379	0.000627671	0
0.554757	0.000666895	0
0.57666	0.000706123	0
0.591547	0.000745353	0
0.610712	0.00078458	0
0.618925	0.000823807	0
0.632615	0.000863033	0
0.640657	0.00090226	0
0.643566	0.000941488	0
0.694045	0.000980717	0
0.699521	0.00101995	0
0.732375	0.00105918	0
0.766427	0.00109841	0
0.774641	0.00113764	0
0.777379	0.00117686	0
0.793806	0.00121609	0
0.802019	0.00125532	0
0.81588	0.00129455	0
0.821184	0.00133378	0
0.826831	0.001373	0
0.829398	0.00141223	0
0.855236	0.00145145	0
0.860712	0.00149067	0
0.890828	0.00152989	0
0.911704	0.00156911	0
0.912731	0.00160833	0
0.92488	0.00164755	0
0.933094	0.00168677	0
0.957734	0.001726	0
0.976899	0.00176522	0
0.985113	0.00180444	0
1	0.00184367	0
1.00821	0.0018829	0
1.01643	0.00192213	0
1.03012	0.00196135	0
1.04038	0.00200058	0
1.06023	0.0020398	0
1.09428	0.00207902	0
1.09702	0.00215746	0
1.09976	0.00219668	0
1.12166	0.00227512	0
1.14904	0.00231433	0
1.15178	0.00235355	0
1.15537	0.00239276	0
1.16547	0.00243197	0
1.17762	0.00247119	0
1.18036	0.0025104	0
1.18309	0.00254962	0
1.18583	0.00258883	0
1.19131	0.00262804	0
1.19405	0.00266726	0
1.21869	0.00270647	0
1.23238	0.00274569	0
1.24059	0.0027849	0
1.24572	0.00282412	0
1.2488	0.00286333	0
1.26916	0.00290254	0
1.28012	0.00294175	0
1.29107	0.00302017	0
1.31297	0.00305938	0
1.32666	0.00309859	0
1.3294	0.00313779	0
1.33881	0.003177	0
1.34702	0.00321621	0
1.35524	0.00329462	0
1.36619	0.00333383	0
1.38535	0.00341225	0
1.38535	0.00341225	0
1.3963	0.00345146	0
1.41273	0.00349068	0
1.41667	0.00352989	0
1.42642	0.00356911	0
1.47142	0.00360832	0
1.47964	0.00364754	0
1.48238	0.00368675	0
1.48785	0.00372597	0
1.49059	0.00376518	0
1.4988	0.00380439	0
1.53285	0.00384361	0
1.53559	0.00388282	0
1.56023	0.00392203	0
1.577	0.00396124	0
1.5794	0.00400045	0
1.58333	0.00407888	0
1.59155	0.00411809	0
1.59702	0.00415729	0
1.60797	0.0041965	0
1.61071	0.00423571	0
1.6244	0.00427492	0
1.64904	0.00431413	0
1.65999	0.00435333	0
1.66188	0.00439254	0
1.66461	0.00443174	0
1.68036	0.00447094	0
1.68857	0.00451015	0
1.68925	0.00454935	0
1.69405	0.00458856	0
1.71595	0.00462776	0
1.72142	0.00466696	0
1.7269	0.00470616	0
1.72964	0.00474536	0
1.73785	0.00478456	0
1.79107	0.00482376	0
1.83333	0.00486296	0
1.83607	0.00490216	0
1.83881	0.00494136	0
1.84702	0.00498055	0
1.8525	0.00501975	0
1.86721	0.00505895	0
1.87166	0.00509815	0
1.87714	0.00513734	0
1.88809	0.00517654	0
1.89083	0.00521573	0
1.89904	0.00525493	0
1.90452	0.00533331	0
1.9194	0.0053725	0
1.93309	0.00545088	0
1.955	0.00549006	0
1.96595	0.00552925	0
1.96851	0.00556844	0
1.97142	0.00560763	0
1.97964	0.00568601	0
1.98238	0.0057252	0
1.98511	0.00576438	0
1.99059	0.00580357	0
2.03012	0.00584275	0
2.04244	0.00588194	0
2.04517	0.00592112	0
2.06297	0.00596031	0
2.06571	0.00599949	0
2.06845	0.00603868	0
2.08607	0.00607786	0
2.10524	0.00611704	0
2.1244	0.00615622	0
2.13809	0.0061954	0
2.14904	0.00623458	0
2.15178	0.00627376	0
2.15452	0.00631294	0
2.15999	0.00635212	0
2.16667	0.00643048	0
2.1694	0.00646965	0
2.17214	0.00650883	0
2.19952	0.006548	0
2.20773	0.00658717	0
2.21047	0.00662635	0
2.21869	0.00666552	0
2.22964	0.00670469	0
2.23238	0.00674386	0
2.23511	0.00678302	0
2.24059	0.00682219	0
2.25	0.00686135	0
2.26095	0.00690052	0
2.28285	0.00693968	0
2.29381	0.00701801	0
2.30476	0.00709633	0
2.3294	0.00713548	0
2.33214	0.00717464	0
2.33607	0.0072138	0
2.33881	0.00725296	0
2.35181	0.00729212	0
2.3525	0.00733128	0
2.35455	0.00737044	0
2.36619	0.0074096	0
2.36893	0.00744876	0
2.3744	0.00748792	0
2.37988	0.00752708	0
2.39904	0.00756624	0
2.4011	0.0076054	0
2.40726	0.00764456	0
2.41667	0.00768372	0
2.42488	0.00772288	0
2.43309	0.00776203	0
2.43583	0.00780119	0
2.44678	0.00784034	0
2.47416	0.0078795	0
2.4769	0.00791865	0
2.51369	0.0079578	0
2.51643	0.0080361	0
2.53012	0.0081144	0
2.53285	0.0081927	0
2.54107	0.00823184	0
2.54381	0.00827099	0
2.55202	0.00831013	0
2.56023	0.00834928	0
2.56297	0.00838842	0
2.5794	0.00842757	0
2.58607	0.00846671	0
2.59702	0.00850586	0
2.6025	0.008545	0
2.61071	0.00858414	0
2.6244	0.00870157	0
2.65178	0.00874071	0
2.6694	0.00877985	0
2.67762	0.00881898	0
2.68036	0.00893639	0
2.68583	0.00901466	0
2.68583	0.00901466	0
2.69952	0.0090538	0
2.71047	0.00909293	0
2.7269	0.00913207	0
2.72964	0.0091712	0
2.73785	0.00921033	0
2.74059	0.00928861	0
2.74606	0.00932774	0
2.76369	0.00940602	0
2.79107	0.00944515	0
2.79381	0.00948429	0
2.79654	0.00952342	0
2.80749	0.00956256	0
2.81297	0.00960169	0
2.82666	0.00964083	0
2.84702	0.00967996	0
2.89357	0.00971909	0
2.90452	0.00975822	0
2.90486	0.00979734	0
2.91273	0.0098756	0
2.92488	0.00991473	0
2.92762	0.00995385	0
2.93583	0.00999298	0
2.94952	0.0100321	0
2.96321	0.0100712	0
2.96869	0.0101103	0
2.97964	0.0101495	0
2.98426	0.0101886	0
2.98785	0.0102277	0
3.00274	0.0102668	0
3.01437	0.0103059	0
3.01643	0.010345	0
3.02533	0.0103842	0
3.04107	0.0105015	0
3.04381	0.0105406	0
3.05749	0.0106188	0
3.07118	0.0106579	0
3.0794	0.0106971	0
3.08214	0.0107362	0
3.08333	0.0107753	0
3.10524	0.0108144	0
3.11071	0.0108535	0
3.11345	0.0108926	0
3.1244	0.0109317	0
3.12714	0.0109708	0
3.13809	0.0110099	0
3.16273	0.011049	0
3.18036	0.0110882	0
3.18857	0.0111273	0
3.19405	0.0111664	0
3.19781	0.0112055	0
3.205	0.0112446	0
3.21047	0.0113228	0
3.21321	0.0113619	0
3.22416	0.011401	0
3.2269	0.0114401	0
3.23511	0.0114792	0
3.2488	0.0115183	0
3.26643	0.0115574	0
3.27738	0.0115965	0
3.29911	0.0116356	0
3.29928	0.0117138	0
3.30202	0.0117529	0
3.31845	0.011792	0
3.3347	0.0118311	0
3.33607	0.0118702	0
3.34155	0.0119093	0
3.3525	0.0119484	0
3.35524	0.0119875	0
3.36345	0.0120266	0
3.38261	0.0120657	0
3.39083	0.0121048	0
3.39904	0.012183	0
3.40999	0.0122221	0
3.42214	0.0122612	0
3.43036	0.0123003	0
3.43309	0.0123394	0
3.44405	0.0123785	0
3.45226	0.0124176	0
3.455	0.0124567	0
3.47964	0.0124957	0
3.48785	0.0125348	0
3.49333	0.0125739	0
3.49624	0.012613	0
3.50274	0.0126521	0
3.50548	0.0126912	0
3.53285	0.0127303	0
3.54928	0.0127694	0
3.55202	0.0128084	0
3.56297	0.0128475	0
3.57118	0.0128866	0
3.57666	0.0129257	0
3.58214	0.0129648	0
3.58932	0.0130038	0
3.59428	0.0130429	0
3.59702	0.013082	0
3.59976	0.0131211	0
3.62166	0.0131602	0
3.63261	0.0131992	0
3.64357	0.0132383	0
3.65178	0.0132774	0
3.67762	0.0133556	0
3.68309	0.0133946	0
3.68857	0.0134337	0
3.69678	0.0134728	0
3.71595	0.0135119	0
3.73511	0.013551	0
3.73785	0.01359	0
3.75	0.0136291	0
3.75274	0.0137073	0
3.75548	0.0137463	0
3.76454	0.0138245	0
3.76728	0.0138636	0
3.79107	0.0139026	0
3.79381	0.0139808	0
3.81297	0.0140198	0
3.81656	0.0140589	0
3.82666	0.0140979	0
3.8294	0.0141761	0
3.83333	0.0142151	0
3.83607	0.0142542	0
3.83881	0.0142933	0
3.84428	0.0143323	0
3.85524	0.0143714	0
3.85797	0.0144104	0
3.86345	0.0144886	0
3.86619	0.0145667	0
3.87988	0.0146057	0
3.89083	0.0146448	0
3.8963	0.0146839	0
3.90178	0.0147229	0
3.9194	0.014762	0
3.92762	0.0148011	0
3.93309	0.0148792	0
3.93977	0.0149183	0
3.94405	0.0149573	0
3.95773	0.0149964	0
3.96047	0.0150354	0
3.96441	0.0150745	0
3.96595	0.0151136	0
3.97142	0.0151526	0
3.97262	0.0151917	0
3.98511	0.0152698	0
3.99606	0.0153089	0
4.00274	0.0154261	0
4.00274	0.0154261	0
4.00548	0.0154652	0
4.00821	0.0155042	0
4.01095	0.0155823	0
4.03559	0.0156214	0
4.03833	0.0156605	0
4.04107	0.0157777	0
4.05749	0.0158167	0
4.06023	0.0158949	0
4.06845	0.0159339	0
4.08214	0.015973	0
4.09702	0.016012	0
4.09976	0.0160511	0
4.10797	0.0160902	0
4.13142	0.0161292	0
4.14083	0.0162464	0
4.14357	0.0162855	0
4.16273	0.0163245	0
4.17522	0.0163636	0
4.18857	0.0164027	0
4.19678	0.0164417	0
4.19952	0.0164808	0
4.20226	0.0165199	0
4.20773	0.0165589	0
4.21869	0.016598	0
4.2269	0.0166371	0
4.22964	0.0166761	0
4.23238	0.0167152	0
4.23511	0.0167542	0
4.2488	0.0167933	0
4.25548	0.0168324	0
4.25821	0.0168714	0
4.26643	0.0169105	0
4.26916	0.0170277	0
4.2719	0.0170667	0
4.29843	0.0171058	0
4.30202	0.0171448	0
4.31571	0.017223	0
4.32118	0.017262	0
4.33402	0.0173011	0
4.33881	0.0173401	0
4.34702	0.0173792	0
4.3525	0.0174183	0
4.35797	0.0174573	0
4.36071	0.0174964	0
4.36619	0.0175354	0
4.36687	0.0175745	0
4.37166	0.0176135	0
4.37714	0.0176526	0
4.38535	0.0176917	0
4.39083	0.0177307	0
4.3963	0.0177698	0
4.41273	0.0178089	0
4.4194	0.0178479	0
4.42984	0.017887	0
4.43036	0.0179261	0
4.43532	0.0179651	0
4.43857	0.0180042	0
4.455	0.0180433	0
4.46869	0.0180824	0
4.47416	0.0181214	0
4.47964	0.0181605	0
4.48238	0.0182386	0
4.48511	0.0182777	0
4.51095	0.0183168	0
4.52738	0.0183558	0
4.53662	0.0183949	0
4.53833	0.018473	0
4.54107	0.0185512	0
4.57118	0.0185902	0
4.58607	0.0186293	0
4.60524	0.0186684	0
4.61619	0.0187074	0
4.61893	0.0187465	0
4.62166	0.0187855	0
4.63535	0.0188246	0
4.63809	0.0188637	0
4.64613	0.0189027	0
4.6463	0.0189418	0
4.64904	0.0190199	0
4.65999	0.0190589	0
4.66667	0.019098	0
4.67214	0.019137	0
4.68583	0.0191761	0
4.69405	0.0192151	0
4.69678	0.0192542	0
4.71047	0.0192932	0
4.71321	0.0193323	0
4.74059	0.0193713	0
4.74333	0.0194104	0
4.75291	0.0194885	0
4.7719	0.0195275	0
4.77464	0.0195666	0
4.78559	0.0196056	0
4.79107	0.0196447	0
4.79381	0.0196837	0
4.81588	0.0197227	0
4.82666	0.0197618	0
4.83214	0.0198008	0
4.846	0.0198399	0
4.86345	0.0198789	0
4.86619	0.019918	0
4.8744	0.019957	0
4.88261	0.0199961	0
4.88809	0.0200741	0
4.89083	0.0201132	0
4.89528	0.0201522	0
4.90178	0.0201913	0
4.90726	0.0202303	0
4.90999	0.0203084	0
4.92266	0.0203474	0
4.93036	0.0203865	0
4.94131	0.0204255	0
4.94678	0.0204646	0
4.94952	0.0205036	0
4.95226	0.0205427	0
4.95277	0.0205817	0
4.955	0.0206598	0
4.96047	0.0206988	0
4.96595	0.0207378	0
4.97416	0.0207769	0
4.98238	0.0208159	0
4.99333	0.0208549	0
4.99606	0.020933	0
5.00548	0.0210111	0
5.01916	0.0210501	0
5.02738	0.0210891	0
5.03833	0.0211282	0
5.04381	0.0211672	0
5.04654	0.0212062	0
5.05202	0.0212452	0
5.06023	0.0212843	0
5.06297	0.0213233	0
5.06571	0.0213623	0
5.06845	0.0214404	0
5.07598	0.0214794	0
5.08333	0.0215575	0
5.0924	0.0215965	0
5.10524	0.0216355	0
5.11978	0.0216746	0
5.12988	0.0217136	0
5.14083	0.0217917	0
5.14168	0.0218307	0
5.15452	0.0218697	0
5.15537	0.0219087	0
5.17488	0.0220258	0
5.17762	0.0220648	0
5.19644	0.0221039	0
5.20226	0.0221429	0
5.21047	0.0221819	0
5.21595	0.02226	0
5.22142	0.022299	0
5.22416	0.022338	0
5.22964	0.022377	0
5.23751	0.0224161	0
5.23785	0.0224551	0
5.24059	0.0224941	0
5.24606	0.0225331	0
5.25	0.0225721	0
5.25548	0.0226112	0
5.25821	0.0226502	0
5.26095	0.0226892	0
5.26369	0.0227282	0
5.26916	0.0227673	0
5.2719	0.0228063	0
5.28559	0.0228453	0
5.29107	0.0228843	0
5.29654	0.0229233	0
5.30476	0.0229623	0
5.30749	0.0230014	0
5.31571	0.0230404	0
5.31964	0.0230794	0
5.32118	0.0231184	0
5.32392	0.0231574	0
5.3294	0.0231964	0
5.34702	0.0232355	0
5.3525	0.0233135	0
5.35524	0.0233915	0
5.35524	0.0233915	0
5.36345	0.0234306	0
5.36893	0.0234696	0
5.37166	0.0235086	0
5.37714	0.0235476	0
5.37988	0.0235866	0
5.39083	0.0236257	0
5.39357	0.0236647	0
5.3963	0.0237427	0
5.40999	0.0237817	0
5.42214	0.0238207	0
5.43309	0.0238598	0
5.43583	0.0238988	0
5.43857	0.0239378	0
5.44405	0.0240548	0
5.44952	0.0240938	0
5.455	0.0241328	0
5.45773	0.0241718	0
5.4769	0.0242108	0
5.48238	0.0242498	0
5.48511	0.0242889	0
5.48785	0.0243279	0
5.49059	0.0243669	0
5.49606	0.0244059	0
5.50274	0.0244449	0
5.50548	0.0244839	0
5.5219	0.0245229	0
5.52738	0.0245619	0
5.53012	0.0246009	0
5.53285	0.0246788	0
5.54381	0.0247568	0
5.54654	0.0247958	0
5.56023	0.0249518	0
5.56297	0.0249908	0
5.5794	0.0250688	0
5.58881	0.0251077	0
5.59155	0.0251467	0
5.59702	0.0251857	0
5.59976	0.0252247	0
5.6025	0.0252637	0
5.61619	0.0253027	0
5.63535	0.0253416	0
5.63809	0.0253806	0
5.64904	0.0254196	0
5.65999	0.0254586	0
5.6694	0.0254976	0
5.67214	0.0255365	0
5.68036	0.0255755	0
5.68104	0.0256145	0
5.68309	0.0256535	0
5.69405	0.0256924	0
5.69952	0.0257314	0
5.70773	0.0257704	0
5.73785	0.0258094	0
5.74059	0.0258873	0
5.74606	0.0259263	0
5.7488	0.0259653	0
5.75	0.0260432	0
5.75274	0.0260822	0
5.75821	0.0261601	0
5.76095	0.0261991	0
5.76369	0.026277	0
5.76916	0.026316	0
5.78012	0.0263549	0
5.79381	0.0263939	0
5.79928	0.0264328	0
5.80202	0.0265108	0
5.80476	0.0265887	0
5.80749	0.0266277	0
5.81023	0.0266666	0
5.81571	0.0267056	0
5.82666	0.0267835	0
5.83333	0.0268614	0
5.83607	0.0269004	0
5.83881	0.0269783	0
5.84155	0.0270173	0
5.84428	0.0270563	0
5.85797	0.0270952	0
5.86071	0.0271342	0
5.86345	0.0271731	0
5.87166	0.0272121	0
5.87714	0.02729	0
5.87988	0.027329	0
5.88261	0.0273679	0
5.88638	0.0274069	0
5.89185	0.0274459	0
5.89357	0.0274848	0
5.89904	0.0275238	0
5.91273	0.0275627	0
5.92214	0.0276017	0
5.92488	0.0276407	0
5.92762	0.0276796	0
5.94661	0.0277186	0
5.95773	0.0277575	0
5.96047	0.0277965	0
5.96321	0.0278354	0
5.96595	0.0278744	0
5.96869	0.0279134	0
5.97416	0.0279523	0
5.9769	0.0280302	0
5.97964	0.0280692	0
5.98785	0.0281081	0
5.99333	0.0281471	0
6.00274	0.028186	0
6.00548	0.0282639	0
6.01095	0.0283029	0
6.01916	0.0283418	0
6.02464	0.0284197	0
6.02738	0.0284976	0
6.03285	0.0285755	0
6.03833	0.0286144	0
6.04381	0.0286534	0
6.05202	0.0286923	0
6.05749	0.0287313	0
6.06297	0.0287702	0
6.08881	0.0288871	0
6.10524	0.0290039	0
6.11345	0.0290428	0
6.11893	0.0290818	0
6.1463	0.0291207	0
6.14648	0.0291596	0
6.14904	0.0292375	0
6.15743	0.0292764	0
6.16273	0.0293154	0
6.16667	0.0293932	0
6.1694	0.0294322	0
6.17214	0.0294711	0
6.17488	0.0295489	0
6.17762	0.0295879	0
6.19302	0.0296268	0
6.20773	0.0297046	0
6.23785	0.0297435	0
6.24333	0.0297825	0
6.2488	0.0298603	0
6.25548	0.0298992	0
6.26095	0.0299381	0
6.26369	0.029977	0
6.26694	0.0300159	0
6.28833	0.0300938	0
6.29381	0.0301327	0
6.30476	0.0301716	0
6.31845	0.0302105	0
6.32118	0.0302494	0
6.32444	0.0302883	0
6.33333	0.0303661	0
6.34428	0.0304439	0
6.34702	0.0305217	0
6.34976	0.0305606	0
6.35181	0.0305995	0
6.3525	0.0306384	0
6.35524	0.0307162	0
6.35797	0.030794	0
6.36277	0.0308329	0
6.36345	0.0308718	0
6.37166	0.0309496	0
6.37714	0.0309885	0
6.38261	0.0310274	0
6.40452	0.0310662	0
6.40726	0.0311051	0
6.42488	0.031144	0
6.43036	0.0311829	0
6.43857	0.0312218	0
6.44405	0.0312606	0
6.44952	0.0312995	0
6.455	0.0313384	0
6.47142	0.0313773	0
6.48238	0.0314939	0
6.48785	0.0315328	0
6.49059	0.0315717	0
6.49144	0.0316106	0
6.49333	0.0316495	0
6.50548	0.0316883	0
6.51643	0.0317272	0
6.5219	0.0317661	0
6.52464	0.031805	0
6.53525	0.0318438	0
6.53559	0.0318827	0
6.54381	0.0319216	0
6.54654	0.0319604	0
6.55749	0.0319993	0
6.57666	0.0320382	0
6.58333	0.032077	0
6.58607	0.0321548	0
6.58881	0.0321936	0
6.59155	0.0322325	0
6.59428	0.0322714	0
6.59702	0.0323102	0
6.6025	0.0323491	0
6.62166	0.032388	0
6.62988	0.0324657	0
6.63261	0.0325046	0
6.63535	0.0325434	0
6.6475	0.0325823	0
6.64904	0.0326211	0
6.65452	0.0326988	0
6.65999	0.0327377	0
6.68036	0.0327766	0
6.68583	0.0328154	0
6.69405	0.0328543	0
6.70226	0.0328931	0
6.70773	0.032932	0
6.71047	0.0329708	0
6.71595	0.0330097	0
6.71869	0.0330485	0
6.72964	0.0330874	0
6.73238	0.0331651	0
6.73785	0.0332039	0
6.74606	0.0332428	0
6.7488	0.0332816	0
6.7719	0.0333205	0
6.79381	0.0334759	0
6.81845	0.0335147	0
6.82118	0.0335924	0
6.82392	0.0336312	0
6.83333	0.0336701	0
6.85524	0.0337089	0
6.86345	0.0337866	0
6.86619	0.0338643	0
6.8744	0.0339031	0
6.87714	0.0339419	0
6.87988	0.0339808	0
6.89904	0.0340196	0
6.90452	0.0340584	0
6.90999	0.0340973	0
6.91547	0.0341361	0
6.9194	0.0342138	0
6.93583	0.0342526	0
6.93857	0.0343303	0
6.94593	0.0344079	0
6.955	0.0344856	0
6.95773	0.0345632	0
6.96047	0.0346021	0
6.96321	0.0346797	0
6.96869	0.0347185	0
6.97142	0.0347573	0
6.987	0.0347962	0
6.98785	0.034835	0
6.99059	0.0348738	0
6.9988	0.0349126	0
7.00548	0.0349903	0
7.04381	0.0350291	0
7.05476	0.0350679	0
7.06571	0.0351067	0
7.06845	0.0351843	0
7.0794	0.0352232	0
7.08333	0.035262	0
7.08881	0.0353008	0
7.09702	0.0353396	0
7.09976	0.0353785	0
7.11071	0.0354173	0
7.11345	0.0354561	0
7.1244	0.0354949	0
7.13261	0.0355338	0
7.13809	0.0355726	0
7.14357	0.0356502	0
7.17214	0.035689	0
7.17488	0.0357279	0
7.17762	0.0357667	0
7.18583	0.0358443	0
7.19952	0.0358832	0
7.21047	0.035922	0
7.21321	0.0359608	0
7.22964	0.0359996	0
7.23238	0.0360385	0
7.25548	0.0360773	0
7.25821	0.0361161	0
7.26369	0.0361549	0
7.2719	0.0361937	0
7.27738	0.0362714	0
7.28559	0.0363102	0
7.31023	0.036349	0
7.31845	0.0363878	0
7.33607	0.0364266	0
7.35387	0.0364655	0
7.35524	0.0365043	0
7.35661	0.0365431	0
7.37714	0.0365819	0
7.37988	0.0366207	0
7.38261	0.0366983	0
7.38535	0.0367371	0
7.38809	0.0367759	0
7.39357	0.0368536	0
7.40452	0.0368924	0
7.40726	0.03697	0
7.41547	0.0370088	0
7.4194	0.0370476	0
7.43036	0.0370864	0
7.43583	0.0371252	0
7.43857	0.037164	0
7.44131	0.0372416	0
7.44678	0.0372804	0
7.45773	0.0373192	0
7.46595	0.037358	0
7.48238	0.0373968	0
7.49333	0.0374356	0
7.4988	0.0374744	0
7.5	0.037552	0
7.50548	0.0375908	0
7.51095	0.0376296	0
7.51369	0.0376684	0
7.51814	0.0377072	0
7.52738	0.037746	0
7.53559	0.0378236	0
7.54107	0.0378624	0
7.54654	0.03794	0
7.56023	0.0379788	0
7.56194	0.0380176	0
7.57118	0.0380952	0
7.58881	0.038134	0
7.59428	0.0381728	0
7.59702	0.0382116	0
7.59976	0.0382504	0
7.60797	0.0382892	0
7.61123	0.038328	0
7.61345	0.0383668	0
7.61619	0.0384056	0
7.61893	0.0384444	0
7.62714	0.0384831	0
7.63809	0.0385219	0
7.66547	0.0385607	0
7.67214	0.0385995	0
7.68036	0.0386771	0
7.68309	0.0387159	0
7.68857	0.0387547	0
7.69131	0.0388711	0
7.69405	0.0389099	0
7.69952	0.0389487	0
7.705	0.0389875	0
7.70773	0.0390262	0
7.72142	0.039065	0
7.72416	0.0391038	0
7.73238	0.0391426	0
7.73785	0.0392202	0
7.74059	0.039259	0
7.75	0.0393366	0
7.75548	0.0393753	0
7.75633	0.0394141	0
7.76095	0.0394529	0
7.76369	0.0394917	0
7.76643	0.0395305	0
7.7719	0.0395693	0
7.78012	0.0396468	0
7.78645	0.0396856	0
7.79107	0.0397244	0
7.80202	0.0397632	0
7.80749	0.039802	0
7.81023	0.0398408	0
7.81845	0.0398795	0
7.83333	0.0399183	0
7.83847	0.0399571	0
7.84155	0.0399959	0
7.84428	0.0400347	0
7.84702	0.0400735	0
7.84976	0.0401122	0
7.8525	0.040151	0
7.86071	0.0401898	0
7.86858	0.0402673	0
7.86893	0.0403449	0
7.8744	0.0403837	0
7.87988	0.0404612	0
7.89083	0.0405	0
7.8963	0.0405776	0
7.90452	0.0406164	0
7.90726	0.0406551	0
7.92488	0.0406939	0
7.93036	0.0407327	0
7.93155	0.0407715	0
7.94405	0.0408102	0
7.94678	0.040849	0
7.94952	0.0408878	0
7.955	0.0409265	0
7.95773	0.0409653	0
7.95893	0.0410429	0
7.96595	0.0410816	0
7.96715	0.0411204	0
7.96869	0.0412367	0
7.97416	0.0412755	0
7.9769	0.0413531	0
7.97964	0.0413919	0
7.98238	0.0414306	0
7.99333	0.0415082	0
7.99606	0.0415469	0
8.00821	0.0415857	0
8.01643	0.0416245	0
8.0219	0.0416633	0
8.03012	0.0417408	0
8.04107	0.0418184	0
8.04654	0.0418572	0
8.07118	0.041896	0
8.0794	0.0419348	0
8.08214	0.0419735	0
8.08881	0.0420123	0
8.09976	0.04209	0
8.10524	0.0421288	0
8.11893	0.0421676	0
8.12166	0.0422452	0
8.12988	0.042284	0
8.13261	0.0423228	0
8.13535	0.0423615	0
8.14083	0.0424003	0
8.14904	0.0424391	0
8.15178	0.0425167	0
8.15452	0.0425943	0
8.16273	0.0426331	0
8.17214	0.0426719	0
8.17762	0.0427108	0
8.18036	0.0427496	0
8.18309	0.042866	0
8.19131	0.0429048	0
8.19439	0.0429436	0
8.205	0.0429825	0
8.21047	0.0430213	0
8.21595	0.0430601	0
8.21869	0.0430989	0
8.22142	0.0431765	0
8.2245	0.0432154	0
8.22964	0.043293	0
8.23238	0.0433706	0
8.24333	0.0434482	0
8.25274	0.043487	0
8.25821	0.0435258	0
8.26369	0.0435646	0
8.26831	0.0436034	0
8.26916	0.0436422	0
8.27464	0.0437199	0
8.27738	0.0437975	0
8.28012	0.0438363	0
8.28559	0.0439139	0
8.28747	0.0439527	0
8.28833	0.0439916	0
8.29107	0.0440692	0
8.29654	0.044108	0
8.30749	0.0441468	0
8.31485	0.0441856	0
8.31845	0.0443408	0
8.3258	0.0443796	0
8.33333	0.0444184	0
8.33607	0.0444572	0
8.34155	0.0445348	0
8.34702	0.0445737	0
8.34976	0.0447288	0
8.35524	0.0448064	0
8.35797	0.0448452	0
8.36071	0.0449228	0
8.3614	0.0449616	0
8.36345	0.0450004	0
8.3744	0.0450392	0
8.37714	0.0451944	0
8.38261	0.0452332	0
8.38809	0.0453108	0
8.39083	0.0453496	0
8.39904	0.0453884	0
8.40246	0.0454272	0
8.40726	0.045466	0
8.40999	0.0455047	0
8.41273	0.0455435	0
8.42488	0.0455823	0
8.4271	0.0456211	0
8.43036	0.0457375	0
8.43309	0.0457763	0
8.43857	0.0458151	0
8.44131	0.0458539	0
8.45226	0.0458926	0
8.455	0.0459702	0
8.45773	0.046009	0
8.46047	0.0460478	0
8.46595	0.0460866	0
8.47142	0.0461254	0
8.47416	0.0461642	0
8.47639	0.046203	0
8.48238	0.0462805	0
8.48511	0.0463581	0
8.48785	0.0464357	0
8.49606	0.0464745	0
8.49829	0.0465133	0
8.50274	0.0465909	0
8.50548	0.0466296	0
8.50821	0.0466684	0
8.51095	0.0467072	0
8.52738	0.046746	0
8.53285	0.0467848	0
8.53833	0.0468236	0
8.54107	0.0468624	0
8.54654	0.0469012	0
8.55202	0.0469788	0
8.55476	0.0470176	0
8.56126	0.0470951	0
8.56297	0.0471339	0
8.57118	0.0471727	0
8.5794	0.0472115	0
8.58333	0.0472503	0
8.59428	0.0472891	0
8.6025	0.0473279	0
8.61071	0.0474054	0
8.61345	0.0475218	0
8.61893	0.0475606	0
8.6244	0.0475994	0
8.62697	0.0476381	0
8.63535	0.0476769	0
8.63809	0.0477545	0
8.64339	0.0477933	0
8.64357	0.0478708	0
8.6463	0.0479096	0
8.65452	0.0479484	0
8.65726	0.0479872	0
8.6694	0.0480259	0
8.68036	0.0480647	0
8.68309	0.0481423	0
8.69131	0.048181	0
8.69952	0.0482198	0
8.70363	0.0482974	0
8.71595	0.0483361	0
8.71732	0.0483749	0
8.72416	0.0484137	0
8.7269	0.0484525	0
8.72964	0.0484913	0
8.73238	0.04853	0
8.74059	0.0485688	0
8.74606	0.0486076	0
8.7488	0.0486464	0
8.75	0.0487239	0
8.75291	0.0487627	0
8.75548	0.0488014	0
8.75821	0.0488402	0
8.76643	0.048879	0
8.7719	0.0489565	0
8.77755	0.0489953	0
8.78559	0.049034	0
8.78833	0.0490728	0
8.79124	0.0491115	0
8.79381	0.0491503	0
8.80202	0.0491891	0
8.80476	0.0492278	0
8.82392	0.0492666	0
8.8294	0.0493441	0
8.83214	0.0493828	0
8.83607	0.0494216	0
8.83881	0.0494603	0
8.84976	0.0495378	0
8.85524	0.0495766	0
8.85969	0.0496153	0
8.86071	0.0496928	0
8.86345	0.0497316	0
8.86893	0.0497703	0
8.87166	0.0498478	0
8.8744	0.0498866	0
8.87988	0.0499253	0
8.88535	0.049964	0
8.88809	0.0500028	0
8.8963	0.0500415	0
8.89904	0.050119	0
8.90178	0.0501578	0
8.90726	0.0501965	0
8.91718	0.0502353	0
8.93634	0.050274	0
8.93857	0.0503127	0
8.94131	0.050429	0
8.95226	0.0505065	0
8.96047	0.0505452	0
8.96869	0.0505839	0
8.97416	0.0506614	0
8.9769	0.0507389	0
8.98238	0.0507776	0
8.98511	0.0508551	0
8.98785	0.0508939	0
8.99333	0.0509326	0
9.00548	0.0509714	0
9.00821	0.0510101	0
9.01916	0.0510876	0
9.0219	0.0511651	0
9.02464	0.0512039	0
9.03559	0.0512426	0
9.03833	0.0512814	0
9.05202	0.0513202	0
9.05476	0.0513589	0
9.06023	0.0513977	0
9.06297	0.0514364	0
9.06571	0.0514752	0
9.07666	0.0515139	0
9.08607	0.0515527	0
9.09788	0.0515914	0
9.09976	0.0516689	0
9.10609	0.0517077	0
9.11157	0.0517464	0
9.11704	0.0517852	0
9.11893	0.0519015	0
9.12714	0.0519402	0
9.12799	0.051979	0
9.12988	0.0520177	0
9.13261	0.0520953	0
9.13809	0.0522115	0
9.14083	0.052289	0
9.14357	0.0523278	0
9.15452	0.0523665	0
9.15999	0.0524053	0
9.16667	0.052444	0
9.1694	0.0524828	0
9.17214	0.0525215	0
9.18036	0.0525603	0
9.18309	0.052599	0
9.18857	0.0526378	0
9.19678	0.0526765	0
9.19952	0.0527153	0
9.205	0.052754	0
9.20739	0.0527928	0
9.20773	0.0528315	0
9.21047	0.0528703	0
9.2269	0.052909	0
9.22964	0.0529478	0
9.23238	0.0529865	0
9.23511	0.0530252	0
9.24606	0.053064	0
9.25274	0.0531027	0
9.25394	0.0531415	0
9.25548	0.0531802	0
9.26369	0.0532577	0
9.27464	0.0532964	0
9.27738	0.0533739	0
9.28285	0.0534126	0
9.28559	0.0534514	0
9.28953	0.0534901	0
9.29381	0.0535288	0
9.30595	0.0535676	0
9.30869	0.0536063	0
9.31297	0.0536838	0
9.31571	0.0537226	0
9.31845	0.0538	0
9.32666	0.0538388	0
9.33333	0.0538775	0
9.3525	0.0539163	0
9.36071	0.0539937	0
9.36345	0.0540325	0
9.36619	0.0540712	0
9.3744	0.0541099	0
9.37988	0.0541487	0
9.38809	0.0542649	0
9.39357	0.0543036	0
9.40452	0.0543423	0
9.40999	0.0543811	0
9.41273	0.0544198	0
9.42488	0.0544585	0
9.42762	0.054536	0
9.43309	0.0545747	0
9.43583	0.0546134	0
9.44011	0.0546521	0
9.44952	0.0546908	0
9.45226	0.0547683	0
9.46595	0.054807	0
9.46869	0.0548457	0
9.47142	0.0548844	0
9.4769	0.0549231	0
9.47964	0.0549618	0
9.48238	0.0550006	0
9.48511	0.0550393	0
9.48785	0.055078	0
9.50274	0.0551167	0
9.51095	0.0551554	0
9.51129	0.0551941	0
9.51916	0.0552328	0
9.52464	0.0552715	0
9.53559	0.0553102	0
9.54381	0.0553877	0
9.54928	0.0554264	0
9.56023	0.0554651	0
9.56571	0.0555038	0
9.57118	0.0555425	0
9.57666	0.0555812	0
9.5794	0.0556199	0
9.58607	0.055736	0
9.58881	0.0557747	0
9.59976	0.0558521	0
9.61071	0.0559683	0
9.61345	0.0560457	0
9.61619	0.0560844	0
9.61893	0.0561231	0
9.6244	0.0562006	0
9.62988	0.0562393	0
9.64357	0.056278	0
9.6463	0.0563167	0
9.64904	0.0563554	0
9.65366	0.0563941	0
9.65452	0.0564329	0
9.6564	0.0564716	0
9.65726	0.0565103	0
9.65999	0.0565491	0
9.66667	0.0565878	0
9.6694	0.0566265	0
9.67214	0.0566652	0
9.68309	0.056704	0
9.68583	0.0567814	0
9.68925	0.0568201	0
9.69678	0.0568976	0
9.705	0.0569363	0
9.71047	0.056975	0
9.71321	0.0570137	0
9.71595	0.0570525	0
9.71869	0.0570912	0
9.72142	0.0571299	0
9.72964	0.0572073	0
9.74059	0.057246	0
9.74333	0.0572848	0
9.75274	0.0573622	0
9.75548	0.0574009	0
9.76044	0.0574396	0
9.76095	0.0574783	0
9.76916	0.057517	0
9.78234	0.0575558	0
9.78559	0.0575945	0
9.78833	0.0576332	0
9.79381	0.0577106	0
9.80476	0.0577493	0
9.81023	0.057788	0
9.82392	0.0578267	0
9.82666	0.0579041	0
9.84428	0.0579428	0
9.84702	0.0579815	0
9.84805	0.0580202	0
9.85797	0.0580976	0
9.86071	0.0581363	0
9.86619	0.0581751	0
9.87166	0.0582138	0
9.8744	0.0582525	0
9.88261	0.0582912	0
9.88809	0.0583299	0
9.89357	0.0583686	0
9.91376	0.0584073	0
9.91547	0.058446	0
9.91667	0.0585234	0
9.9194	0.0585621	0
9.92488	0.0586782	0
9.93292	0.0587169	0
9.94387	0.0587556	0
9.95209	0.0587943	0
9.955	0.0588717	0
9.95773	0.0589104	0
9.96578	0.0589491	0
9.96595	0.0589879	0
9.97142	0.0590653	0
9.9769	0.059104	0
9.97964	0.0591427	0
9.98511	0.0592975	0
9.98785	0.0593362	0
9.99606	0.0593749	0
10.0055	0.0594136	0
10.011	0.059491	0
10.0246	0.0595297	0
10.0356	0.0595684	0
10.0411	0.0596458	0
10.0465	0.0596845	0
10.0493	0.0597232	0
10.0507	0.0597619	0
10.0575	0.0598006	0
10.0602	0.0598393	0
10.063	0.0599167	0
10.0684	0.0599554	0
10.0767	0.0600328	0
10.0821	0.0600715	0
10.089	0.0601102	0
10.0943	0.060149	0
10.097	0.0601877	0
10.1027	0.0602264	0
10.108	0.0603038	0
10.1164	0.0603425	0
10.1244	0.0604199	0
10.1299	0.060536	0
10.13	0.0605747	0
10.1354	0.0606521	0
10.1436	0.0606908	0
10.1463	0.0607295	0
10.149	0.0607682	0
10.1492	0.0608069	0
10.1518	0.0608843	0
10.1573	0.0609617	0
10.16	0.0610004	0
10.1721	0.0610391	0
10.1749	0.0611164	0
10.1776	0.0611551	0
10.1804	0.0611938	0
10.1831	0.0612325	0
10.1858	0.0613099	0
10.1968	0.0613486	0
10.1995	0.0613873	0
10.205	0.061426	0
10.2077	0.0614647	0
10.2132	0.0615034	0
10.2159	0.061542	0
10.2187	0.0615807	0
10.2231	0.0616581	0
10.2269	0.0617355	0
10.2313	0.0617742	0
10.2351	0.0618129	0
10.2433	0.0618516	0
10.245	0.0618903	0
10.2461	0.0619677	0
10.2488	0.0620064	0
10.25	0.0621225	0
10.2582	0.0621611	0
10.2615	0.0621998	0
10.2664	0.0622385	0
10.2746	0.0622772	0
10.2801	0.0623159	0
10.2938	0.0623546	0
10.2965	0.0623933	0
10.2993	0.062432	0
10.3048	0.0624707	0
10.3075	0.0625094	0
10.3102	0.0625481	0
10.3184	0.0627029	0
10.3212	0.0627415	0
10.3294	0.0627802	0
10.3333	0.0628189	0
10.3361	0.0628576	0
10.3443	0.0628963	0
10.3498	0.0629736	0
10.3525	0.0630123	0
10.36	0.0630897	0
10.3634	0.0631284	0
10.3689	0.063167	0
10.3717	0.0632057	0
10.3771	0.0632444	0
10.3881	0.0632831	0
10.3936	0.0633218	0
10.4018	0.0633605	0
10.4155	0.0633991	0
10.4167	0.0634765	0
10.4175	0.0635152	0
10.4203	0.0635539	0
10.4331	0.0635926	0
10.4339	0.0636699	0
10.4367	0.0637086	0
10.4394	0.0637473	0
10.4413	0.063786	0
10.444	0.0638247	0
10.4531	0.0638633	0
10.455	0.0640181	0
10.4632	0.0640954	0
10.4659	0.0641341	0
10.4687	0.0641728	0
10.4714	0.0642115	0
10.4796	0.0642502	0
10.4906	0.0642889	0
10.4942	0.0643276	0
10.5	0.0644049	0
10.5055	0.0644436	0
10.5082	0.0644823	0
10.5164	0.064521	0
10.5192	0.0645597	0
10.5219	0.0645983	0
10.5301	0.064637	0
10.5329	0.0646757	0
10.5356	0.0647144	0
10.538	0.0647917	0
10.5383	0.0648304	0
10.5411	0.0649078	0
10.5493	0.0649465	0
10.552	0.0649852	0
10.5548	0.0650239	0
10.5602	0.0650626	0
10.5712	0.0651012	0
10.5767	0.0651786	0
10.5818	0.0652173	0
10.5833	0.0652947	0
10.5861	0.0653333	0
10.5927	0.065372	0
10.5943	0.0654494	0
10.5955	0.0654881	0
10.597	0.0655268	0
10.5998	0.0656042	0
10.601	0.0656815	0
10.6025	0.0657589	0
10.608	0.0657976	0
10.6189	0.0658363	0
10.6217	0.065875	0
10.6256	0.0659137	0
10.6271	0.0659523	0
10.6299	0.0660297	0
10.6338	0.0660684	0
10.6354	0.0661458	0
10.6366	0.0661845	0
10.6408	0.0662232	0
10.6436	0.0663006	0
10.6463	0.0663393	0
10.6518	0.0663779	0
10.6585	0.0664166	0
10.66	0.0664553	0
10.6612	0.066494	0
10.6667	0.0665327	0
10.6721	0.0665714	0
10.6749	0.0666488	0
10.6776	0.0666875	0
10.6804	0.0667648	0
10.6831	0.0668035	0
10.6858	0.0668422	0
10.6913	0.0669196	0
10.6968	0.066997	0
10.6968	0.066997	0
10.7023	0.0670356	0
10.7105	0.0670743	0
10.7132	0.067113	0
10.7159	0.0671517	0
10.7187	0.0671904	0
10.7214	0.0673064	0
10.7242	0.0673451	0
10.7296	0.0674612	0
10.7296	0.0674612	0
10.7351	0.0675386	0
10.7406	0.0675772	0
10.7461	0.0676159	0
10.75	0.0676933	0
10.7515	0.067732	0
10.7555	0.0677707	0
10.761	0.0678481	0
10.7664	0.0678867	0
10.7801	0.0679254	0
10.7883	0.0680028	0
10.7911	0.0680415	0
10.7926	0.0680802	0
10.7993	0.0681188	0
10.8048	0.0681575	0
10.8075	0.0681962	0
10.813	0.0682349	0
10.8157	0.0682736	0
10.8212	0.0683122	0
10.8294	0.0684283	0
10.8333	0.068467	0
10.8361	0.0685056	0
10.8364	0.0685443	0
10.8415	0.068583	0
10.8443	0.0686217	0
10.8498	0.068699	0
10.8689	0.0687377	0
10.872	0.0688151	0
10.8771	0.0688925	0
10.8799	0.0689312	0
10.8908	0.0689698	0
10.899	0.0690085	0
10.9045	0.0690472	0
10.9073	0.0690859	0
10.9127	0.0691246	0
10.9167	0.0691633	0
10.9221	0.069202	0
10.9249	0.0692406	0
10.9276	0.0692793	0
10.9304	0.0693567	0
10.9331	0.0693954	0
10.9358	0.0694341	0
10.9386	0.0695114	0
10.944	0.0695501	0
10.9468	0.0695888	0
10.9577	0.0696275	0
10.9714	0.0697049	0
10.9733	0.0697436	0
10.9742	0.0698597	0
10.9769	0.0698984	0
10.9788	0.0699371	0
10.9824	0.0700144	0
10.9851	0.0700531	0
10.9879	0.0700918	0
10.9906	0.0701305	0
10.9988	0.0701692	0
11	0.0702079	0
11.0027	0.0702465	0
11.0137	0.0702852	0
11.0329	0.0703239	0
11.0383	0.0704013	0
11.0411	0.0704399	0
11.063	0.0704786	0
11.0719	0.0705173	0
11.0767	0.070556	0
11.0794	0.0705947	0
11.0861	0.070672	0
11.0888	0.0707494	0
11.0915	0.0707881	0
11.097	0.0708267	0
11.0998	0.0709041	0
11.102	0.0709428	0
11.108	0.0709815	0
11.1107	0.0710202	0
11.1189	0.0710588	0
11.1239	0.0710975	0
11.1244	0.0711362	0
11.1326	0.0711749	0
11.1436	0.0712136	0
11.1463	0.0712909	0
11.149	0.0713296	0
11.1518	0.0713683	0
11.1545	0.0714843	0
11.1595	0.071523	0
11.16	0.0716391	0
11.1667	0.0716778	0
11.1694	0.0717165	0
11.1749	0.0718325	0
11.1804	0.0719099	0
11.1858	0.0719486	0
11.1886	0.0719873	0
11.1913	0.0720259	0
11.194	0.0720646	0
11.1968	0.0721033	0
11.206	0.0721807	0
11.2077	0.0722581	0
11.2187	0.0722968	0
11.2214	0.0723355	0
11.2225	0.0723742	0
11.2269	0.0724128	0
11.2324	0.0724902	0
11.2389	0.0725289	0
11.2461	0.0725676	0
11.2553	0.0726063	0
11.2582	0.072645	0
11.261	0.0726837	0
11.2637	0.0727223	0
11.2692	0.072761	0
11.2717	0.0728384	0
11.2719	0.0728771	0
11.2746	0.0729158	0
11.2911	0.0729932	0
11.2965	0.0730319	0
11.2993	0.0731092	0
11.3048	0.0732253	0
11.3073	0.073264	0
11.3075	0.0733027	0
11.3239	0.0733413	0
11.3333	0.07338	0
11.3361	0.0734187	0
11.3415	0.0734574	0
11.3443	0.0735347	0
11.347	0.0735734	0
11.3498	0.0736508	0
11.3511	0.0737281	0
11.358	0.0737668	0
11.3634	0.0738055	0
11.3744	0.0738442	0
11.3799	0.0739215	0
11.3854	0.0740375	0
11.3881	0.0740762	0
11.3936	0.0741922	0
11.3949	0.0742309	0
11.3963	0.074347	0
11.399	0.0743857	0
11.4073	0.0744243	0
11.4127	0.0745017	0
11.4167	0.0745791	0
11.4194	0.0746565	0
11.4305	0.0746951	0
11.4331	0.0747725	0
11.4386	0.0748499	0
11.4468	0.0748886	0
11.4497	0.0749272	0
11.4523	0.0749659	0
11.455	0.0750433	0
11.4577	0.075082	0
11.4632	0.0751207	0
11.4659	0.0751593	0
11.4714	0.0752754	0
11.4742	0.0753141	0
11.4769	0.0753528	0
11.4824	0.0754301	0
11.4851	0.0754688	0
11.4879	0.0755462	0
11.488	0.0756235	0
11.4933	0.0756622	0
11.4961	0.0757009	0
11.4962	0.0757396	0
11.5	0.0757782	0
11.5055	0.0758169	0
11.5082	0.0758943	0
11.511	0.0760103	0
11.5127	0.0761263	0
11.5137	0.076165	0
11.5192	0.0762037	0
11.5219	0.0762424	0
11.5236	0.0762811	0
11.5301	0.0763585	0
11.5329	0.0763972	0
11.5383	0.0764359	0
11.5411	0.0764746	0
11.5428	0.0765133	0
11.5438	0.0765519	0
11.5455	0.0765906	0
11.5493	0.0766293	0
11.5575	0.0767454	0
11.5602	0.0768228	0
11.563	0.0768615	0
11.5674	0.0769001	0
11.5739	0.0769388	0
11.5794	0.0769775	0
11.5821	0.0770549	0
11.5893	0.0770936	0
11.5943	0.077171	0
11.5948	0.0772097	0
11.6057	0.077287	0
11.6107	0.0773257	0
11.6162	0.0774031	0
11.6217	0.0774804	0
11.6244	0.0775578	0
11.6271	0.0777126	0
11.6277	0.0777513	0
11.6299	0.0778287	0
11.6408	0.0778674	0
11.6463	0.0779061	0
11.6573	0.0779447	0
11.6694	0.0779834	0
11.6721	0.0780221	0
11.6995	0.0780608	0
11.7023	0.0781769	0
11.7105	0.0782156	0
11.7125	0.0782543	0
11.7187	0.078293	0
11.7242	0.0783317	0
11.7269	0.0784477	0
11.7324	0.0784864	0
11.7372	0.0785251	0
11.7406	0.0785638	0
11.7461	0.0786025	0
11.75	0.0786412	0
11.7527	0.0786799	0
11.761	0.0787186	0
11.77	0.0787573	0
11.7774	0.078796	0
11.7801	0.0788734	0
11.7829	0.0789121	0
11.7837	0.0789508	0
11.7883	0.0789896	0
11.7911	0.0790283	0
11.802	0.079067	0
11.8075	0.0791057	0
11.813	0.0791444	0
11.8193	0.0791831	0
11.8212	0.0792218	0
11.8248	0.0792605	0
11.8267	0.0792992	0
11.8321	0.0793379	0
11.8333	0.079454	0
11.8388	0.0795314	0
11.847	0.0795701	0
11.8494	0.0796088	0
11.8498	0.0796475	0
11.8525	0.079725	0
11.858	0.0798024	0
11.8607	0.0799184	0
11.8634	0.0799571	0
11.8689	0.0799958	0
11.8744	0.0800345	0
11.8771	0.0801119	0
11.8799	0.0801506	0
11.8854	0.0801894	0
11.8877	0.0802281	0
11.8881	0.0803442	0
11.8905	0.0803829	0
11.8908	0.0804603	0
11.8936	0.0805764	0
11.9073	0.0806538	0
11.91	0.0807699	0
11.9127	0.0808086	0
11.9155	0.0808473	0
11.9206	0.080886	0
11.9249	0.0810021	0
11.9304	0.0810408	0
11.9343	0.0810795	0
11.9358	0.0811182	0
11.9386	0.0811956	0
11.9413	0.081273	0
11.944	0.0813504	0
11.9468	0.0813891	0
11.948	0.0814278	0
11.9507	0.0814665	0
11.9523	0.0815052	0
11.955	0.0816213	0
11.9617	0.08166	0
11.9644	0.0817373	0
11.9659	0.081776	0
11.9714	0.0818534	0
11.9742	0.0818921	0
11.9769	0.0819308	0
11.9851	0.0819695	0
11.9988	0.0820082	0
12	0.0820469	0
12.0027	0.0820856	0
12.0055	0.0821242	0
12.011	0.0823177	0
12.011	0.0823177	0
12.0164	0.0824338	0
12.0219	0.0824725	0
12.0246	0.0825111	0
12.0329	0.0825885	0
12.0329	0.0825885	0
12.0411	0.0826272	0
12.0438	0.0826659	0
12.0493	0.0827046	0
12.052	0.0827433	0
12.0548	0.082782	0
12.0575	0.0828594	0
12.0575	0.0828594	0
12.0602	0.0829755	0
12.0602	0.0829755	0
12.0739	0.0830529	0
12.0767	0.0830916	0
12.0794	0.0831303	0
12.0861	0.083169	0
12.097	0.0832464	0
12.0998	0.0832851	0
12.1025	0.0833624	0
12.1052	0.0834011	0
12.1134	0.0834398	0
12.1162	0.0835559	0
12.1189	0.0835946	0
12.1217	0.0836333	0
12.1244	0.0837107	0
12.1271	0.0837493	0
12.1342	0.083788	0
12.1408	0.0838267	0
12.1436	0.0838654	0
12.1451	0.0839041	0
12.1463	0.0839428	0
12.149	0.0839815	0
12.1518	0.0840202	0
12.1533	0.0840589	0
12.1545	0.0840976	0
12.1573	0.084175	0
12.1615	0.0842137	0
12.1627	0.0842524	0
12.1643	0.0842911	0
12.1667	0.0843298	0
12.1694	0.0844072	0
12.1886	0.0844459	0
12.1913	0.0844846	0
12.1968	0.0845233	0
12.205	0.084562	0
12.2077	0.0846007	0
12.2105	0.0846394	0
12.2132	0.0846781	0
12.2159	0.0847942	0
12.2187	0.0848328	0
12.2242	0.0849102	0
12.2269	0.0849489	0
12.2324	0.0849876	0
12.2351	0.085065	0
12.2379	0.0851424	0
12.2406	0.0851811	0
12.2433	0.0852198	0
12.2461	0.0852585	0
12.2488	0.0852972	0
12.2555	0.0853359	0
12.2601	0.0854133	0
12.261	0.085452	0
12.2664	0.0854907	0
12.2692	0.0855294	0
12.2746	0.0855681	0
12.2801	0.0856068	0
12.282	0.0856455	0
12.2829	0.0857617	0
12.2856	0.0858004	0
12.293	0.0858391	0
12.2938	0.0859553	0
12.2965	0.085994	0
12.2993	0.0860715	0
12.3212	0.0861102	0
12.3239	0.0861489	0
12.3267	0.0861877	0
12.3333	0.0862264	0
12.3361	0.0862651	0
12.3388	0.0863425	0
12.3552	0.0863813	0
12.358	0.08642	0
12.3607	0.0864974	0
12.3634	0.0865362	0
12.3717	0.0865749	0
12.3744	0.0866525	0
12.3799	0.0867301	0
12.3826	0.0867689	0
12.3854	0.0868465	0
12.3881	0.0868853	0
12.3888	0.0869241	0
12.3936	0.0870018	0
12.3963	0.0870407	0
12.399	0.0871185	0
12.4025	0.0871575	0
12.4045	0.0872354	0
12.41	0.0872744	0
12.4127	0.0873135	0
12.4167	0.0873916	0
12.4221	0.0874307	0
12.4276	0.0875091	0
12.4304	0.0875875	0
12.4331	0.0876268	0
12.4358	0.0877842	0
12.4413	0.0878236	0
12.444	0.0878632	0
12.455	0.0879028	0
12.4572	0.0879425	0
12.4577	0.088022	0
12.46	0.0881015	0
12.4605	0.0881413	0
12.4742	0.0881812	0
12.4791	0.0882213	0
12.4851	0.0882615	0
12.4906	0.0883017	0
12.4933	0.0884225	0
12.4956	0.0884628	0
12.4983	0.0885033	0
12.5	0.0885437	0
12.501	0.0885842	0
12.5027	0.0886246	0
12.5055	0.0886652	0
12.5082	0.0887057	0
12.511	0.088787	0
12.5137	0.0888277	0
12.5192	0.0888686	0
12.5383	0.0889097	0
12.5394	0.0889509	0
12.5411	0.0890332	0
12.5438	0.0890744	0
12.552	0.0891158	0
12.553	0.0891572	0
12.5602	0.0891987	0
12.5613	0.0892402	0
12.563	0.0892817	0
12.5684	0.0893234	0
12.5712	0.089365	0
12.5767	0.0894068	0
12.5794	0.0895319	0
12.5833	0.0895737	0
12.597	0.0896578	0
12.6025	0.089742	0
12.6052	0.0897842	0
12.608	0.0898263	0
12.6134	0.0898686	0
12.6162	0.0899954	0
12.6188	0.0900377	0
12.6217	0.09008	0
12.6244	0.0901223	0
12.6299	0.0901647	0
12.6354	0.0902495	0
12.6379	0.090292	0
12.6381	0.0903344	0
12.6408	0.0904193	0
12.6463	0.0904618	0
12.649	0.0905469	0
12.6573	0.090632	0
12.6694	0.0906748	0
12.6858	0.0907178	0
12.6913	0.0907611	0
12.6927	0.0908044	0
12.7077	0.090848	0
12.7091	0.0908917	0
12.7105	0.0909354	0
12.7159	0.0909792	0
12.7187	0.091023	0
12.7214	0.0910668	0
12.7242	0.0911106	0
12.7255	0.0912424	0
12.7269	0.0912863	0
12.7296	0.0913741	0
12.7351	0.091462	0
12.7379	0.091506	0
12.7461	0.0915503	0
12.7488	0.0915945	0
12.7527	0.0917274	0
12.7555	0.0917717	0
12.761	0.0918603	0
12.7637	0.0919046	0
12.7664	0.091949	0
12.7693	0.0919934	0
12.7719	0.0920378	0
12.7746	0.0921268	0
12.7829	0.0921713	0
12.7883	0.0922159	0
12.7911	0.0923052	0
12.7938	0.0923499	0
12.802	0.0924842	0
12.8049	0.092574	0
12.813	0.0926189	0
12.8131	0.0926639	0
12.8184	0.0927089	0
12.8186	0.0927539	0
12.8212	0.092799	0
12.8214	0.0928441	0
12.8294	0.0928893	0
12.8296	0.0929345	0
12.8361	0.0929797	0
12.8378	0.0930704	0
12.8443	0.0931158	0
12.847	0.0931612	0
12.8525	0.0932522	0
12.8634	0.0932978	0
12.8652	0.0933435	0
12.8662	0.0933892	0
12.8717	0.0934349	0
12.8744	0.0934806	0
12.8799	0.0935264	0
12.8826	0.0935722	0
12.8854	0.0936181	0
12.8881	0.093664	0
12.91	0.0937101	0
12.9194	0.0937562	0
12.9249	0.0938023	0
12.9276	0.0939406	0
12.9304	0.0940327	0
12.9358	0.0941249	0
12.9386	0.094171	0
12.9413	0.0942171	0
12.944	0.0943093	0
12.9468	0.0944014	0
12.9523	0.0944938	0
12.9577	0.0945401	0
12.9605	0.0945865	0
12.9637	0.094633	0
12.9659	0.0947259	0
12.9687	0.0947725	0
12.9742	0.0948191	0
12.9774	0.094866	0
12.9796	0.0949596	0
12.9824	0.0950065	0
12.9906	0.0950535	0
12.9933	0.0951005	0
12.9961	0.0951475	0
13.0055	0.0951947	0
13.0082	0.0952419	0
13.0137	0.0952893	0
13.0157	0.0953368	0
13.0164	0.0953842	0
13.0192	0.0954319	0
13.0274	0.0954797	0
13.0301	0.0955756	0
13.0322	0.0956236	0
13.0329	0.0957197	0
13.0411	0.0958163	0
13.0465	0.0958648	0
13.0493	0.0959132	0
13.052	0.0959618	0
13.0623	0.0960108	0
13.063	0.0960597	0
13.0657	0.0961577	0
13.076	0.096207	0
13.0787	0.0962564	0
13.0794	0.0963058	0
13.0861	0.0963554	0
13.0888	0.0964051	0
13.0915	0.096455	0
13.0998	0.096505	0
13.1134	0.0965555	0
13.1189	0.0966565	0
13.1271	0.0967584	0
13.1299	0.0968093	0
13.1307	0.0969115	0
13.1326	0.0969626	0
13.1354	0.0970649	0
13.1381	0.0972183	0
13.1389	0.0972695	0
13.1417	0.0973207	0
13.1472	0.0973721	0
13.149	0.0974235	0
13.1518	0.0975264	0
13.16	0.0975781	0
13.1608	0.0976297	0
13.1627	0.097733	0
13.1691	0.0977848	0
13.1718	0.0978367	0
13.1749	0.0978888	0
13.1776	0.0979409	0
13.1804	0.097993	0
13.1964	0.0980455	0
13.1968	0.0980981	0
13.1995	0.0982559	0
[truncated: 2,469 more rows]

## Sheet: Figure_5D
time	cum_inc	high_ttr_levels
0	0	0
0.15332	4.35415e-05	0
0.238193	8.70919e-05	0
0.383299	0.000130645	0
0.640657	0.000174258	0
0.81588	0.000217902	0
0.826831	0.000261544	0
0.911704	0.000305191	0
1.04038	0.000348886	0
1.15537	0.000392596	0
1.24572	0.000436357	0
1.33881	0.000480125	0
1.38535	0.000523915	0
1.42642	0.000567744	0
1.577	0.000611593	0
1.66188	0.000655469	0
1.66461	0.00069934	0
1.68925	0.000743215	0
1.86721	0.000787121	0
1.96851	0.000831051	0
2.04244	0.000874994	0
2.04517	0.000918934	0
2.35181	0.000962959	0
2.35455	0.00100698	0
2.4011	0.00105103	0
2.68583	0.00109515	0
2.90486	0.00113934	0
2.98426	0.00118355	0
3.01437	0.00122775	0
3.02533	0.00127195	0
3.19781	0.00131622	0
3.29911	0.0013605	0
3.3347	0.00140479	0
3.49624	0.00144913	0
3.58932	0.00149349	0
3.76454	0.00158235	0
3.76728	0.00162677	0
3.81656	0.00167119	0
3.93977	0.0017157	0
3.96441	0.0017602	0
3.97262	0.00180472	0
4.00274	0.00184924	0
4.13142	0.00189385	0
4.17522	0.00193848	0
4.29843	0.00198316	0
4.33402	0.00202787	0
4.36687	0.0020726	0
4.42984	0.00211736	0
4.43532	0.00216215	0
4.53662	0.00220696	0
4.64613	0.0022518	0
4.75291	0.00234153	0
4.81588	0.00238641	0
4.846	0.00243129	0
4.89528	0.0024762	0
4.92266	0.00252112	0
4.95277	0.00256605	0
5.07598	0.00261106	0
5.0924	0.00265606	0
5.11978	0.00270106	0
5.14168	0.00274606	0
5.15537	0.00279107	0
5.19644	0.00283608	0
5.23751	0.00288112	0
5.31964	0.0029262	0
5.35524	0.00297131	0
5.36893	0.00301641	0
5.37714	0.00306153	0
5.68104	0.00310678	0
5.88638	0.00315217	0
5.89185	0.00319756	0
5.94661	0.00324296	0
6.14648	0.00328847	0
6.15743	0.00333398	0
6.19302	0.00337951	0
6.26694	0.00342505	0
6.32444	0.0034706	0
6.35181	0.00351616	0
6.36277	0.00356173	0
6.49144	0.00360736	0
6.53525	0.00365299	0
6.6475	0.00369867	0
6.94593	0.00379029	0
6.987	0.00383612	0
7.35387	0.0038821	0
7.35661	0.00392808	0
7.51814	0.00397417	0
7.56194	0.00402027	0
7.61123	0.00406638	0
7.75633	0.0041126	0
7.78645	0.00415882	0
7.83847	0.00420507	0
7.86858	0.0042976	0
7.93155	0.0043439	0
7.95893	0.00443652	0
7.96715	0.00448285	0
8.19439	0.00452952	0
8.2245	0.0045762	0
8.26831	0.0046229	0
8.28747	0.00466966	0
8.31485	0.00471643	0
8.3258	0.00476321	0
8.3614	0.00481003	0
8.40246	0.00485688	0
8.4271	0.00490373	0
8.47639	0.00495065	0
8.49829	0.00499759	0
8.56126	0.0050916	0
8.62697	0.00513866	0
8.64339	0.00518571	0
8.70363	0.00527989	0
8.71732	0.00532698	0
8.75291	0.00537409	0
8.77755	0.0054212	0
8.79124	0.00546832	0
8.85969	0.00551547	0
8.91718	0.00556267	0
8.93634	0.00560988	0
9.09788	0.00565728	0
9.10609	0.00570467	0
9.11157	0.00575206	0
9.11704	0.00579947	0
9.12799	0.00584691	0
9.20739	0.0058944	0
9.25394	0.0059419	0
9.28953	0.00598944	0
9.30595	0.00603699	0
9.30869	0.00608453	0
9.36345	0.00613211	0
9.40999	0.0061797	0
9.44011	0.0062273	0
9.51129	0.00627493	0
9.65366	0.00632274	0
9.6564	0.00637055	0
9.68925	0.00641838	0
9.76044	0.00646626	0
9.78234	0.00651413	0
9.84805	0.00656204	0
9.91376	0.00660997	0
9.93292	0.00665794	0
9.94387	0.0067059	0
9.95209	0.00675386	0
9.96578	0.00680182	0
10.0507	0.00684989	0
10.089	0.00689798	0
10.1027	0.00694608	0
10.1164	0.00699418	0
10.13	0.0070423	0
10.1492	0.00709041	0
10.2231	0.00718681	0
10.2313	0.00723505	0
10.245	0.00728329	0
10.2615	0.00733156	0
10.36	0.00742824	0
10.4175	0.00747662	0
10.4203	0.00752499	0
10.4339	0.00762175	0
10.4367	0.00767012	0
10.4394	0.00771848	0
10.4531	0.00776685	0
10.4942	0.00781528	0
10.538	0.0079122	0
10.5818	0.00796071	0
10.5927	0.00800927	0
10.5955	0.00805782	0
10.601	0.00815495	0
10.6256	0.00820353	0
10.6338	0.00825212	0
10.6366	0.00830075	0
10.6585	0.00834939	0
10.6612	0.00839803	0
10.6968	0.00844669	0
10.7132	0.00849538	0
10.7296	0.00854408	0
10.7515	0.00859282	0
10.7926	0.00864158	0
10.8364	0.00869037	0
10.872	0.008788	0
10.9733	0.00883696	0
10.9788	0.00888593	0
11.0719	0.00893495	0
11.102	0.00898401	0
11.1239	0.00903307	0
11.1595	0.00908219	0
11.206	0.00918057	0
11.2225	0.00922977	0
11.2389	0.00927899	0
11.2553	0.0093282	0
11.2717	0.00942665	0
11.3073	0.00947591	0
11.3511	0.00957446	0
11.3949	0.00962381	0
11.4305	0.00967322	0
11.4497	0.00972265	0
11.488	0.0098216	0
11.4962	0.00987108	0
11.5127	0.0100196	0
11.5236	0.0100692	0
11.5428	0.0101187	0
11.5455	0.0101683	0
11.5674	0.0102178	0
11.5893	0.0102674	0
11.5948	0.010317	0
11.6057	0.0104162	0
11.6277	0.0104658	0
11.7125	0.0105155	0
11.7372	0.0105652	0
11.77	0.010615	0
11.7837	0.0106648	0
11.8193	0.0107146	0
11.8248	0.0107645	0
11.8494	0.0108143	0
11.8877	0.0108643	0
11.8905	0.0109142	0
11.9206	0.0109642	0
11.9343	0.0110142	0
11.948	0.0110642	0
11.9507	0.0111142	0
11.9617	0.0111642	0
11.9644	0.0112643	0
12.011	0.0113143	0
12.0329	0.0113644	0
12.0411	0.0114145	0
12.0575	0.0114647	0
12.0602	0.0115148	0
12.1342	0.011565	0
12.1451	0.0116152	0
12.1533	0.0116655	0
12.1615	0.0117157	0
12.1643	0.011766	0
12.2601	0.0118667	0
12.282	0.0119172	0
12.293	0.0119676	0
12.3888	0.0120184	0
12.4025	0.0120693	0
12.4572	0.0121213	0
12.46	0.0122255	0
12.4791	0.0122781	0
12.4956	0.0123309	0
12.4983	0.0123839	0
12.501	0.0124369	0
12.5394	0.0124908	0
12.553	0.0125451	0
12.5613	0.0125994	0
12.6188	0.0126549	0
12.6379	0.0127106	0
12.6927	0.0127675	0
12.7091	0.0128249	0
12.7255	0.0129983	0
12.7693	0.0130569	0
12.8049	0.0131754	0
12.8131	0.0132347	0
12.8186	0.0132942	0
12.8214	0.0133538	0
12.8296	0.0134135	0
12.8378	0.0135332	0
12.8652	0.0135936	0
12.9637	0.0136553	0
12.9774	0.0137175	0
13.0157	0.0137807	0
13.0322	0.0138446	0
13.0623	0.0139098	0
13.076	0.0139755	0
13.0787	0.0140413	0
13.1307	0.0141775	0
13.1389	0.0142458	0
13.1417	0.0143141	0
13.1472	0.0143827	0
13.1608	0.0144516	0
13.1691	0.0145207	0
13.1718	0.0145899	0
13.1964	0.0146601	0
13.2019	0.0147305	0
13.2457	0.0148021	0
13.2485	0.0148739	0
13.2594	0.014946	0
13.2676	0.0150183	0
13.2704	0.0150907	0
13.3087	0.0151642	0
13.3224	0.0152382	0
13.3333	0.0153127	0
13.3717	0.015389	0
13.4538	0.0154702	0
13.4648	0.015552	0
13.4867	0.0156357	0
13.4894	0.0157195	0
13.5031	0.0158042	0
13.5168	0.0159748	0
13.5195	0.0160603	0
13.5496	0.016148	0
13.5524	0.0162357	0
13.5743	0.0163246	0
13.6537	0.0165105	0
13.6947	0.016607	0
13.7276	0.0167062	0
13.7604	0.0168075	0
13.7906	0.0169119	0
13.796	0.0170167	0
13.859	0.0171261	0
13.8645	0.0172361	0
13.8946	0.017349	0
13.9357	0.0174627	0
14.0479	0.0175873	0
14.0643	0.0177136	0
14.0726	0.0179685	0
14.1164	0.0181011	0
14.1903	0.0182447	0
14.204	0.01839	0
14.2067	0.0185361	0
14.2149	0.0186831	0
14.2177	0.0188311	0
14.2286	0.0189811	0
14.2533	0.0191359	0
14.2642	0.0192921	0
14.3765	0.0194681	0
14.3984	0.019648	0
14.4011	0.0198278	0
14.4832	0.0200285	0
14.5243	0.0202408	0
14.5873	0.0204778	0
14.642	0.0207456	0
14.7762	0.0211085	0
14.9432	0.021717	0
15.0144	0.0225107	0
0	0	1
0.15332	2.70647e-05	1
0.238193	5.41365e-05	1
0.383299	8.12115e-05	1
0.640657	0.000108325	1
0.81588	0.000135459	1
0.826831	0.000162594	1
0.911704	0.000189733	1
1.04038	0.000216904	1
1.15537	0.000244085	1
1.24572	0.000271299	1
1.33881	0.00029852	1
1.38535	0.000325756	1
1.42642	0.000353017	1
1.577	0.000380292	1
1.66188	0.000407586	1
1.66461	0.000434878	1
1.68925	0.000462174	1
1.86721	0.000489491	1
1.96851	0.000516824	1
2.04244	0.000544166	1
2.04517	0.000571509	1
2.35181	0.000598906	1
2.35455	0.000626303	1
2.4011	0.000653719	1
2.68583	0.00068118	1
2.90486	0.000708685	1
2.98426	0.0007362	1
3.01437	0.000763715	1
3.02533	0.000791234	1
3.19781	0.000818795	1
3.29911	0.000846365	1
3.3347	0.000873945	1
3.49624	0.000901553	1
3.58932	0.000929175	1
3.76454	0.000984514	1
3.76728	0.00101218	1
3.81656	0.00103985	1
3.93977	0.00106757	1
3.96441	0.00109529	1
3.97262	0.00112302	1
4.00274	0.00115076	1
4.13142	0.00117855	1
4.17522	0.00120636	1
4.29843	0.0012342	1
4.33402	0.00126206	1
4.36687	0.00128994	1
4.42984	0.00131783	1
4.43532	0.00134575	1
4.53662	0.00137368	1
4.64613	0.00140162	1
4.75291	0.00145756	1
4.81588	0.00148554	1
4.846	0.00151352	1
4.89528	0.00154152	1
4.92266	0.00156953	1
4.95277	0.00159754	1
5.07598	0.00162561	1
5.0924	0.00165367	1
5.11978	0.00168173	1
5.14168	0.0017098	1
5.15537	0.00173787	1
5.19644	0.00176595	1
5.23751	0.00179404	1
5.31964	0.00182217	1
5.35524	0.00185031	1
5.36893	0.00187845	1
5.37714	0.0019066	1
5.68104	0.00193483	1
5.88638	0.00196316	1
5.89185	0.00199148	1
5.94661	0.00201982	1
6.14648	0.00204822	1
6.15743	0.00207663	1
6.19302	0.00210504	1
6.26694	0.00213347	1
6.32444	0.0021619	1
6.35181	0.00219035	1
6.36277	0.0022188	1
6.49144	0.00224729	1
6.53525	0.00227578	1
6.6475	0.0023043	1
6.94593	0.00236152	1
6.987	0.00239014	1
7.35387	0.00241886	1
7.35661	0.00244758	1
7.51814	0.00247636	1
7.56194	0.00250516	1
7.61123	0.00253397	1
7.75633	0.00256284	1
7.78645	0.00259172	1
7.83847	0.00262062	1
7.86858	0.00267844	1
7.93155	0.00270737	1
7.95893	0.00276526	1
7.96715	0.00279421	1
8.19439	0.00282339	1
8.2245	0.00285257	1
8.26831	0.00288176	1
8.28747	0.002911	1
8.31485	0.00294023	1
8.3258	0.00296949	1
8.3614	0.00299876	1
8.40246	0.00302805	1
8.4271	0.00305736	1
8.47639	0.0030867	1
8.49829	0.00311605	1
8.56126	0.00317486	1
8.62697	0.00320429	1
8.64339	0.00323373	1
8.70363	0.00329265	1
8.71732	0.00332211	1
8.75291	0.00335159	1
8.77755	0.00338107	1
8.79124	0.00341056	1
8.85969	0.00344006	1
8.91718	0.0034696	1
8.93634	0.00349915	1
9.09788	0.00352882	1
9.10609	0.00355849	1
9.11157	0.00358816	1
9.11704	0.00361783	1
9.12799	0.00364754	1
9.20739	0.00367727	1
9.25394	0.00370701	1
9.28953	0.00373678	1
9.30595	0.00376656	1
9.30869	0.00379633	1
9.36345	0.00382613	1
9.40999	0.00385594	1
9.44011	0.00388575	1
9.51129	0.00391559	1
9.65366	0.00394554	1
9.6564	0.0039755	1
9.68925	0.00400546	1
9.76044	0.00403546	1
9.78234	0.00406546	1
9.84805	0.00409547	1
9.91376	0.00412551	1
9.93292	0.00415557	1
9.94387	0.00418563	1
9.95209	0.00421569	1
9.96578	0.00424576	1
10.0507	0.00427589	1
10.089	0.00430603	1
10.1027	0.00433619	1
10.1164	0.00436635	1
10.13	0.00439652	1
10.1492	0.00442669	1
10.2231	0.00448714	1
10.2313	0.00451739	1
10.245	0.00454765	1
10.2615	0.00457792	1
10.36	0.00463856	1
10.4175	0.00466891	1
10.4203	0.00469926	1
10.4339	0.00475997	1
10.4367	0.00479032	1
10.4394	0.00482067	1
10.4531	0.00485102	1
10.4942	0.00488142	1
10.538	0.00494225	1
10.5818	0.0049727	1
10.5927	0.00500318	1
10.5955	0.00503366	1
10.601	0.00509465	1
10.6256	0.00512515	1
10.6338	0.00515566	1
10.6366	0.00518619	1
10.6585	0.00521674	1
10.6612	0.00524728	1
10.6968	0.00527785	1
10.7132	0.00530843	1
10.7296	0.00533902	1
10.7515	0.00536964	1
10.7926	0.00540027	1
10.8364	0.00543092	1
10.872	0.00549227	1
10.9733	0.00552303	1
10.9788	0.00555381	1
11.0719	0.00558461	1
11.102	0.00561544	1
11.1239	0.00564628	1
11.1595	0.00567715	1
11.206	0.005739	1
11.2225	0.00576993	1
11.2389	0.00580087	1
11.2553	0.00583181	1
11.2717	0.00589372	1
11.3073	0.00592469	1
11.3511	0.00598668	1
11.3949	0.00601772	1
11.4305	0.0060488	1
11.4497	0.00607989	1
11.488	0.00614213	1
11.4962	0.00617327	1
11.5127	0.00626674	1
11.5236	0.00629792	1
11.5428	0.0063291	1
11.5455	0.00636028	1
11.5674	0.00639148	1
11.5893	0.00642269	1
11.5948	0.00645391	1
11.6057	0.00651633	1
11.6277	0.00654759	1
11.7125	0.00657888	1
11.7372	0.0066102	1
11.77	0.00664153	1
11.7837	0.0066729	1
11.8193	0.00670428	1
11.8248	0.00673567	1
11.8494	0.00676707	1
11.8877	0.00679852	1
11.8905	0.00682998	1
11.9206	0.00686147	1
11.9343	0.00689296	1
11.948	0.00692447	1
11.9507	0.00695598	1
11.9617	0.00698751	1
11.9644	0.00705056	1
12.011	0.00708211	1
12.0329	0.00711368	1
12.0411	0.00714527	1
12.0575	0.00717687	1
12.0602	0.00720847	1
12.1342	0.00724013	1
12.1451	0.00727179	1
12.1533	0.00730346	1
12.1615	0.00733516	1
12.1643	0.00736686	1
12.2601	0.0074304	1
12.282	0.00746221	1
12.293	0.00749403	1
12.3888	0.00752603	1
12.4025	0.00755818	1
12.4572	0.00759098	1
12.46	0.00765673	1
12.4791	0.00768987	1
12.4956	0.00772321	1
12.4983	0.00775666	1
12.501	0.00779011	1
12.5394	0.00782412	1
12.553	0.00785838	1
12.5613	0.00789269	1
12.6188	0.0079277	1
12.6379	0.00796285	1
12.6927	0.00799877	1
12.7091	0.00803506	1
12.7255	0.00814455	1
12.7693	0.00818153	1
12.8049	0.00825637	1
12.8131	0.00829388	1
12.8186	0.00833145	1
12.8214	0.00836908	1
12.8296	0.00840684	1
12.8378	0.00848248	1
12.8652	0.00852063	1
12.9637	0.00855961	1
12.9774	0.00859896	1
13.0157	0.0086389	1
13.0322	0.0086793	1
13.0623	0.00872052	1
13.076	0.00876204	1
13.0787	0.00880366	1
13.1307	0.00888976	1
13.1389	0.00893294	1
13.1417	0.0089762	1
13.1472	0.00901955	1
13.1608	0.00906313	1
13.1691	0.00910684	1
13.1718	0.00915067	1
13.1964	0.00919505	1
13.2019	0.00923962	1
13.2457	0.00928497	1
13.2485	0.00933038	1
13.2594	0.009376	1
13.2676	0.0094218	1
13.2704	0.0094676	1
13.3087	0.00951414	1
13.3224	0.009561	1
13.3333	0.00960817	1
13.3717	0.00965652	1
13.4538	0.00970793	1
13.4648	0.00975975	1
13.4867	0.00981275	1
13.4894	0.00986589	1
13.5031	0.00991951	1
13.5168	0.0100277	1
13.5195	0.0100818	1
13.5496	0.0101374	1
13.5524	0.0101931	1
13.5743	0.0102494	1
13.6537	0.0103673	1
13.6947	0.0104285	1
13.7276	0.0104914	1
13.7604	0.0105556	1
13.7906	0.0106219	1
13.796	0.0106884	1
13.859	0.0107578	1
13.8645	0.0108276	1
13.8946	0.0108993	1
13.9357	0.0109714	1
14.0479	0.0110506	1
14.0643	0.0111308	1
14.0726	0.0112927	1
14.1164	0.0113769	1
14.1903	0.0114682	1
14.204	0.0115605	1
14.2067	0.0116533	1
14.2149	0.0117468	1
14.2177	0.0118409	1
14.2286	0.0119363	1
14.2533	0.0120348	1
14.2642	0.0121341	1
14.3765	0.0122461	1
14.3984	0.0123606	1
14.4011	0.0124751	1
14.4832	0.0126029	1
14.5243	0.0127381	1
14.5873	0.012889	1
14.642	0.0130597	1
14.7762	0.013291	1
14.9432	0.0136792	1
15.0144	0.0141858	1
